# Supplementary material for: DraGnET: Software for storing, managing and analyzing annotated draft genome sequence data
Source: BMC Bioinformatics. 2010 Feb 22;11:100. doi: 10.1186/1471-2105-11-100 (PMC3098051; doi:10.1186/1471-2105-11-100)
Supplement: Additional file 1 — Source code for the DraGnET software. This folder contains the source code for the DraGnET software. [file 1471-2105-11-100-S1.ZIP]

Archive with 202 entries (192 files):
- DraGnETSourceCode/Failure_Success.css
- DraGnETSourceCode/images/
- DraGnETSourceCode/images/background.gif
- DraGnETSourceCode/images/bottom.jpg
- DraGnETSourceCode/images/content.jpg
- DraGnETSourceCode/images/dragDNA2cpy.JPG
- DraGnETSourceCode/images/dragDNA2Rev.JPG
- DraGnETSourceCode/images/header.jpg
- DraGnETSourceCode/images/menu.jpg
- DraGnETSourceCode/images/p.jpg
- DraGnETSourceCode/images/pic.jpg
- DraGnETSourceCode/images/Thumbs.db
- DraGnETSourceCode/index.jsp
- DraGnETSourceCode/Instructions.css
- DraGnETSourceCode/jsp/
- DraGnETSourceCode/jsp/about.jsp
- DraGnETSourceCode/jsp/addGeneFailure.jsp
- DraGnETSourceCode/jsp/addNewGene.jsp
- DraGnETSourceCode/jsp/addNewStrain.jsp
- DraGnETSourceCode/jsp/addNewUser.jsp
- DraGnETSourceCode/jsp/addStrainFailure.jsp
- DraGnETSourceCode/jsp/batchBlastDissimilarity.jsp
- DraGnETSourceCode/jsp/batchBlastSearch.jsp
- DraGnETSourceCode/jsp/blastDownloadSuccess.jsp
- DraGnETSourceCode/jsp/blastFastaFormat.jsp
- DraGnETSourceCode/jsp/blastFastaSuccess.jsp
- DraGnETSourceCode/jsp/blastSearch.jsp
- DraGnETSourceCode/jsp/blastSearchFailure.jsp
- DraGnETSourceCode/jsp/blastSearchSuccess.jsp
- DraGnETSourceCode/jsp/contact.jsp
- DraGnETSourceCode/jsp/deleteMultipleGenes.jsp
- DraGnETSourceCode/jsp/deleteMultipleGenesFailure.jsp
- DraGnETSourceCode/jsp/deleteMultipleGenesSuccess.jsp
- DraGnETSourceCode/jsp/deleteSingleGene.jsp
- DraGnETSourceCode/jsp/deleteSingleGeneFailure.jsp
- DraGnETSourceCode/jsp/deleteSingleGeneSuccess.jsp
- DraGnETSourceCode/jsp/deleteSingleStrain.jsp
- DraGnETSourceCode/jsp/deleteSingleStrainFailure.jsp
- DraGnETSourceCode/jsp/deleteSingleStrainSuccess.jsp
- DraGnETSourceCode/jsp/deleteUserInfo.jsp
- DraGnETSourceCode/jsp/dissimilarityDownloadSuccess.jsp
- DraGnETSourceCode/jsp/dissimilarityFailure.jsp
- DraGnETSourceCode/jsp/dissimilarityResults.jsp
- DraGnETSourceCode/jsp/downloadInfo.jsp
- DraGnETSourceCode/jsp/dragnetSetup.jsp
- DraGnETSourceCode/jsp/failure.jsp
- DraGnETSourceCode/jsp/Failure_Success.css
- DraGnETSourceCode/jsp/fileUpload.jsp
- DraGnETSourceCode/jsp/fileUpload2.jsp
- DraGnETSourceCode/jsp/fileUpload3.jsp
- DraGnETSourceCode/jsp/forgotPassword.jsp
- DraGnETSourceCode/jsp/forgotPasswordResult.jsp
- DraGnETSourceCode/jsp/geneIdQueryResult.jsp
- DraGnETSourceCode/jsp/geneInfoDownload.jsp
- DraGnETSourceCode/jsp/genequeryresult.jsp
- DraGnETSourceCode/jsp/geneStrain.jsp
- DraGnETSourceCode/jsp/geneStrainFailure.jsp
- DraGnETSourceCode/jsp/geneStrainQuery.jsp
- DraGnETSourceCode/jsp/images/
- DraGnETSourceCode/jsp/images/background.gif
- DraGnETSourceCode/jsp/images/bottom.jpg
- DraGnETSourceCode/jsp/images/content.jpg
- DraGnETSourceCode/jsp/images/dragDNA2cpy.JPG
- DraGnETSourceCode/jsp/images/dragDNA2Rev.JPG
- DraGnETSourceCode/jsp/images/header.jpg
- DraGnETSourceCode/jsp/images/menu.jpg
- DraGnETSourceCode/jsp/images/p.jpg
- DraGnETSourceCode/jsp/images/pic.jpg
- DraGnETSourceCode/jsp/images/Thumbs.db
- DraGnETSourceCode/jsp/index.jsp
- DraGnETSourceCode/jsp/Instructions.css
- DraGnETSourceCode/jsp/Instructions.jsp
- DraGnETSourceCode/jsp/loginFailure.jsp
- DraGnETSourceCode/jsp/loginPage.jsp
- DraGnETSourceCode/jsp/loginSuccess.jsp
- DraGnETSourceCode/jsp/logout.jsp
- DraGnETSourceCode/jsp/logoutSuccess.jsp
- DraGnETSourceCode/jsp/mainPage.jsp
- DraGnETSourceCode/jsp/modificationPage.jsp
- DraGnETSourceCode/jsp/queryresult.jsp
- DraGnETSourceCode/jsp/quickquery.jsp
- DraGnETSourceCode/jsp/quickqueryFailure.jsp
- DraGnETSourceCode/jsp/strainFastaFormat.jsp
- DraGnETSourceCode/jsp/strainFastaFormatSuccess.jsp
- DraGnETSourceCode/jsp/strainIdfailure.jsp
- DraGnETSourceCode/jsp/strainIdquery.jsp
- DraGnETSourceCode/jsp/strainIdqueryresult.jsp
- DraGnETSourceCode/jsp/style.css
- DraGnETSourceCode/jsp/style2.css
- DraGnETSourceCode/jsp/style3.css
- DraGnETSourceCode/jsp/style4.css
- DraGnETSourceCode/jsp/updateFailure.jsp
- DraGnETSourceCode/jsp/updateGene1.jsp
- DraGnETSourceCode/jsp/updateGene2.jsp
- DraGnETSourceCode/jsp/updateGeneFinal.jsp
- DraGnETSourceCode/jsp/updateGeneFinal1.jsp
- DraGnETSourceCode/jsp/updateStrain1.jsp
- DraGnETSourceCode/jsp/updateStrain2.jsp
- DraGnETSourceCode/jsp/updateStrainFinal.jsp
- DraGnETSourceCode/jsp/updateSuccess.jsp
- DraGnETSourceCode/jsp/updateUserInfo.jsp
- DraGnETSourceCode/jsp/uploadFailure.jsp
- DraGnETSourceCode/jsp/uploadSuccess.jsp
- DraGnETSourceCode/jsp/userInfoFailure.jsp
- DraGnETSourceCode/jsp/userInfoSuccess.jsp
- DraGnETSourceCode/jsp/userModification.jsp
- DraGnETSourceCode/src/
- DraGnETSourceCode/src/ApplicationResources.properties
- DraGnETSourceCode/src/com/
- DraGnETSourceCode/src/com/example/
- DraGnETSourceCode/src/com/example/struts/
- DraGnETSourceCode/src/com/example/struts/action/
- DraGnETSourceCode/src/com/example/struts/action/AddNewGeneAction.java
- DraGnETSourceCode/src/com/example/struts/action/AddNewStrainAction.java
- DraGnETSourceCode/src/com/example/struts/action/AddNewUserAction.java
- DraGnETSourceCode/src/com/example/struts/action/BatchBlastDissimilarityAction.java
- DraGnETSourceCode/src/com/example/struts/action/BatchBlastSearchAction.java
- DraGnETSourceCode/src/com/example/struts/action/BlastFastaFormatAction.java
- DraGnETSourceCode/src/com/example/struts/action/BlastSearchAction.java
- DraGnETSourceCode/src/com/example/struts/action/BlastSearchDownloadAction.java
- DraGnETSourceCode/src/com/example/struts/action/DeleteMultipleGenesAction.java
- DraGnETSourceCode/src/com/example/struts/action/DeleteSingleGeneAction.java
- DraGnETSourceCode/src/com/example/struts/action/DeleteSingleStrainAction.java
- DraGnETSourceCode/src/com/example/struts/action/DeleteUserInfoAction.java
- DraGnETSourceCode/src/com/example/struts/action/DissimilarityResultsDownloadAction.java
- DraGnETSourceCode/src/com/example/struts/action/FileUpload2Action.java
- DraGnETSourceCode/src/com/example/struts/action/FileUpload3Action.java
- DraGnETSourceCode/src/com/example/struts/action/FileUploadAction.java
- DraGnETSourceCode/src/com/example/struts/action/ForgotPasswordAction.java
- DraGnETSourceCode/src/com/example/struts/action/GeneStrainAction.java
- DraGnETSourceCode/src/com/example/struts/action/GeneStrainQueryAction.java
- DraGnETSourceCode/src/com/example/struts/action/LoginAction.java
- DraGnETSourceCode/src/com/example/struts/action/LogoutAction.java
- DraGnETSourceCode/src/com/example/struts/action/ModificationAction.java
- DraGnETSourceCode/src/com/example/struts/action/QuerypageAction.java
- DraGnETSourceCode/src/com/example/struts/action/QuickqueryAction.java
- DraGnETSourceCode/src/com/example/struts/action/SecureLogoutAction.java
- DraGnETSourceCode/src/com/example/struts/action/StrainFastaFormatAction.java
- DraGnETSourceCode/src/com/example/struts/action/StrainIdqueryAction.java
- DraGnETSourceCode/src/com/example/struts/action/StrainIdqueryResultAction.java
- DraGnETSourceCode/src/com/example/struts/action/UpdateGene1Action.java
- DraGnETSourceCode/src/com/example/struts/action/UpdateGene2Action.java
- DraGnETSourceCode/src/com/example/struts/action/UpdateGeneFinalAction.java
- DraGnETSourceCode/src/com/example/struts/action/UpdateStrain1Action.java
- DraGnETSourceCode/src/com/example/struts/action/UpdateStrain2Action.java
- DraGnETSourceCode/src/com/example/struts/action/UpdateStrainFinalAction.java
- DraGnETSourceCode/src/com/example/struts/action/UpdateUserInfoAction.java
- DraGnETSourceCode/src/com/example/struts/action/ViewUserInfoAction.java
- DraGnETSourceCode/src/com/example/struts/form/
- DraGnETSourceCode/src/com/example/struts/form/AddNewGeneForm.java
- DraGnETSourceCode/src/com/example/struts/form/AddNewStrainForm.java
- DraGnETSourceCode/src/com/example/struts/form/AddNewUserForm.java
- DraGnETSourceCode/src/com/example/struts/form/BatchBlastDissimilarityForm.java
- DraGnETSourceCode/src/com/example/struts/form/BatchBlastSearchForm.java
- DraGnETSourceCode/src/com/example/struts/form/BlastFastaFormatForm.java
- DraGnETSourceCode/src/com/example/struts/form/BlastSearchDownloadForm.java
- DraGnETSourceCode/src/com/example/struts/form/BlastSearchForm.java
- DraGnETSourceCode/src/com/example/struts/form/DeleteMultipleGenesForm.java
- DraGnETSourceCode/src/com/example/struts/form/DeleteSingleGeneForm.java
- DraGnETSourceCode/src/com/example/struts/form/DeleteSingleStrainForm.java
- DraGnETSourceCode/src/com/example/struts/form/DeleteUserInfoForm.java
- DraGnETSourceCode/src/com/example/struts/form/DissimilarityResultsDownloadForm.java
- DraGnETSourceCode/src/com/example/struts/form/FileUpload2Form.java
- DraGnETSourceCode/src/com/example/struts/form/FileUpload3Form.java
- DraGnETSourceCode/src/com/example/struts/form/FileUploadForm.java
- DraGnETSourceCode/src/com/example/struts/form/ForgotPasswordForm.java
- DraGnETSourceCode/src/com/example/struts/form/GeneStrainForm.java
- DraGnETSourceCode/src/com/example/struts/form/GeneStrainQueryForm.java
- DraGnETSourceCode/src/com/example/struts/form/LoginForm.java
- DraGnETSourceCode/src/com/example/struts/form/LogoutForm.java
- DraGnETSourceCode/src/com/example/struts/form/ModificationForm.java
- DraGnETSourceCode/src/com/example/struts/form/QuerypageForm.java
- DraGnETSourceCode/src/com/example/struts/form/QuickqueryForm.java
- DraGnETSourceCode/src/com/example/struts/form/StrainFastaFormatForm.java
- DraGnETSourceCode/src/com/example/struts/form/StrainIdqueryForm.java
- DraGnETSourceCode/src/com/example/struts/form/StrainIdqueryResultForm.java
- DraGnETSourceCode/src/com/example/struts/form/UpdateGene1Form.java
- DraGnETSourceCode/src/com/example/struts/form/UpdateGene2Form.java
- DraGnETSourceCode/src/com/example/struts/form/UpdateGeneFinalForm.java
- DraGnETSourceCode/src/com/example/struts/form/UpdateStrain1Form.java
- DraGnETSourceCode/src/com/example/struts/form/UpdateStrain2Form.java
- DraGnETSourceCode/src/com/example/struts/form/UpdateStrainFinalForm.java
- DraGnETSourceCode/src/com/example/struts/form/UpdateUserInfoForm.java
- DraGnETSourceCode/src/hibernate.cfg.xml
- DraGnETSourceCode/src/hibernateDatabase/
- DraGnETSourceCode/src/hibernateDatabase/Blastdbupdate.hbm.xml
- DraGnETSourceCode/src/hibernateDatabase/Blastdbupdate.java
- DraGnETSourceCode/src/hibernateDatabase/DbOp.java
- DraGnETSourceCode/src/hibernateDatabase/DbOperations.java
- DraGnETSourceCode/src/hibernateDatabase/Gene.hbm.xml
- DraGnETSourceCode/src/hibernateDatabase/Gene.java
- DraGnETSourceCode/src/hibernateDatabase/HibernateSessionFactory.java
- DraGnETSourceCode/src/hibernateDatabase/Logininformation.hbm.xml
- DraGnETSourceCode/src/hibernateDatabase/Logininformation.java
- DraGnETSourceCode/src/hibernateDatabase/LogininformationId.java
- DraGnETSourceCode/src/hibernateDatabase/Strain.hbm.xml
- DraGnETSourceCode/src/hibernateDatabase/Strain.java
- DraGnETSourceCode/src/hibernateDatabase/ZippingFile.java
- DraGnETSourceCode/style.css
- DraGnETSourceCode/style2.css
- DraGnETSourceCode/style3.css
- DraGnETSourceCode/style4.css
