# Supplementary material for: DraGnET: Software for storing, managing and analyzing annotated draft genome sequence data
Source: BMC Bioinformatics. 2010 Feb 22;11:100. doi: 10.1186/1471-2105-11-100 (PMC3098051; doi:10.1186/1471-2105-11-100)
Supplement: Additional file 1 — Source code for the DraGnET software. This folder contains the source code for the DraGnET software. [file 1471-2105-11-100-S1.ZIP › DraGnETSourceCode/jsp/about.jsp]

<%@ page language="java" import="java.util.*" pageEncoding="ISO-8859-1"%>
<%@ taglib uri="http://struts.apache.org/tags-bean" prefix="bean" %>
<%@ taglib uri="http://struts.apache.org/tags-html" prefix="html" %>
<%@ taglib uri="http://struts.apache.org/tags-logic" prefix="logic" %>
<%@ taglib uri="http://struts.apache.org/tags-tiles" prefix="tiles" %>
<%
String path = request.getContextPath();
String basePath = request.getScheme()+"://"+request.getServerName()+":"+request.getServerPort()+path+"/";
%>
<%
int flag =0;
String usertype;
if (session.getAttribute("loggedIn")!= null)
{
response.setHeader("Cache-Control","no-cache"); //Forces caches to obtain a new copy of the page from the origin server
response.setHeader("Cache-Control","no-store"); //Directs caches not to store the page under any circumstance
response.setDateHeader("Expires", 0); //Causes the proxy cache to see the page as "stale"
response.setHeader("Pragma","no-cache"); //HTTP 1.0 backward compatibility
String userName = (String) session.getAttribute("User");
 if (null == userName) {
  request.setAttribute("Error", "Session has ended.  Please login.");
   RequestDispatcher rd = request.getRequestDispatcher("loginPage.jsp");
  rd.forward(request, response);
}
 
flag =1;
}
%>

<!DOCTYPE HTML PUBLIC "-//W3C//DTD HTML 4.01 Transitional//EN">
<html>
  <head>
    <base href="<%=basePath%>">
    
    <title>About DraGnET</title>
	<meta http-equiv="pragma" content="no-cache">
	<meta http-equiv="cache-control" content="no-cache">
	<meta http-equiv="expires" content="0">    
	<meta http-equiv="keywords" content="keyword1,keyword2,keyword3">
	<meta http-equiv="description" content="This is my page">
	<link rel="stylesheet" type="text/css" href="style3.css" media="screen" />
  </head>
  
  <body>
  

    <center>

<div id="wrap">
<div id="upper_left">
<div id="header">
<h1><a href="jsp/mainPage.jsp">Draft Genome Evaluation Tool </a></h1>
<h1>(DraGnET)</h1><br>
<h2>Bioinformatics Lab</h2>
</div>

<div id="menu">
<%if(flag==1)
	{ 
	usertype = (String) session.getAttribute("Usertype");
%>
Welcome &nbsp; <%=usertype%>
<span class="titlebar_divider">|</span>
<html:link page="/logout.do">Logout</html:link>
 <span class="titlebar_divider">|</span>
<%
	}
	
 %>

<a class="titlebar" href="jsp/mainPage.jsp">Home</a>
<span class="titlebar_divider">|</span>
<a class="titlebar" href="jsp/contact.jsp">Contact</a>
 
</div>

<div id="content">

<br/>
<div class="right"> 
<center>
<h2><font color=#0171AF >Brief Description of DraGnET</font></h2></center>
<br>
<dd>DraGnET is designed to assist with the organization, management and retrieval of stored annotated draft (or complete) genome data
as well as provide cross strain comparison capabilities of multiples strains from a given species.  Gene information such as gene name, 
function, protein sequence and strain association as well as complete strain information such as strain description and associated gene 
set is available for searching, viewing and downloading. DraGnET also provides BLAST and batch BLAST search capabilities.  All searches may 
be performed using single or multiple strains. </dd> 
</div>

<div class="left"> 

<center>
<h2><font size="3">Menu</font></h2></center>
<ul>
<li><a href="jsp/quickquery.jsp"><font size="3" >Quick Search</font> </a> </li>
<li><a href="jsp/geneStrain.jsp"><font size=" 3">Advanced Search</font> </a></li> 
<li><a href="jsp/blastSearch.jsp"><font size=" 3">BLAST Search</font></a></li>
<li><a href="jsp/batchBlastSearch.jsp"><font size=" 3">Batch BLAST Search</font></a></li>
<li><a href="jsp/strainFastaFormat.jsp"><font size=" 3">Generate FASTA Files</font></a></li>
<li><a href="jsp/batchBlastDissimilarity.jsp"><font size=" 3">Batch BLAST Dissimilarity Search</font></a></li>
</ul>

<center>
<h2><font size="3">Links</font></h2></center>
<ul>
<li><a href="http://www.wikipedia.org/"><font size=" 3">Wikipedia</font></a></li> 
<li><a href="http://www.google.com/"><font size=" 3">Google </font></a></li> 
<li><a href="http://www.ncbi.nlm.nih.gov/"><font size=" 3">NCBI HomePage</font></a></li> 
</ul>
</div>

</div>

<div id="content">
<div class=right>

</div>


<div class="right"> 


<h2><font color=#0171AF >About the DraGnET Software </font></h2><br>
<dd>DraGnET is a web application designed to provide users with a web interface for storing, managing and searching genome data 
(draft or complete)that is stored in a MySQL relational database.  In the case of draft genomes, as progress is made toward gap closure and 
genome completion, the web 
interface provides a way for administrators to modify genome data that is stored in the database using programs such as 
add, delete and update gene and strain information. When updates to the database are made the date of the update is displayed on the About DraGnET
page as well as the Home page. The web interface also provides a means to search the database 
for gene and strain information based on certain attributes. Searches may be performed on single or multiple strains.  An additional feature
of DraGnET is the ability to perform sequence similarity searches as well as cross strain comparisons through the use of stand-alone BLAST. 
The BLAST programs run protein BLAST (blastp). DraGnET includes two other BLAST related programs.  The first is Batch BLAST Search which provides users 
with an interface for running a batch search without having to use command prompt. To assist users with Batch BLAST Search, FASTA files can be generated automatically for 
each genome contained in the database.  The FASTA files can be used with the Batch BLAST Search
program and can be downloaded for use with other software for further analysis.  The second program related to BLAST is Batch BLAST Dissimilarity.
This program takes the results of Batch BLAST Search and generates a list of gene identifiers of genes whose protein sequences have no homology to those found
in the user selected search strain.</dd> <br>
<dd>Although DraGnET was designed to compare different strains from the same species, the web interface design is generic enough to accommodate any
organism and its related strains.  Additionally, all DraGnET searches can be performed for cases when genes found in different strains have the same gene 
identifier. Altogether, DraGnET is a user friendly web interface design to allow users to interact with large amounts of data and to perform 
preliminary analysis of draft (or complete) genome data. </dd>
  

<br>
<br>
  

</div>
<div style="clear: both;"> </div>

</div>

<div id="footer">
Designed by <a href="http://www.free-css-templates.com/">Free CSS Templates</a>, Thanks to <a href="http://www.dubaiapartments.biz/">Dubai Villas</a>
</div>

</div>
</center>
</body>
</html>
