# Supplementary material for: DraGnET: Software for storing, managing and analyzing annotated draft genome sequence data
Source: BMC Bioinformatics. 2010 Feb 22;11:100. doi: 10.1186/1471-2105-11-100 (PMC3098051; doi:10.1186/1471-2105-11-100)
Supplement: Additional file 1 — Source code for the DraGnET software. This folder contains the source code for the DraGnET software. [file 1471-2105-11-100-S1.ZIP › DraGnETSourceCode/jsp/batchBlastDissimilarity.jsp]

<%@ page language="java" pageEncoding="ISO-8859-1"%>
<%@ taglib uri="http://struts.apache.org/tags-bean" prefix="bean"%> 
<%@ taglib uri="http://struts.apache.org/tags-html" prefix="html"%>
<%
String path = request.getContextPath();
String basePath = request.getScheme()+"://"+request.getServerName()+":"+request.getServerPort()+path+"/";
%>
<%
int flag =0;
String usertype;
if (session.getAttribute("loggedIn")!= null)
{
response.setHeader("Cache-Control","no-cache"); //Forces caches to obtain a new copy of the page from the origin server
response.setHeader("Cache-Control","no-store"); //Directs caches not to store the page under any circumstance
response.setDateHeader("Expires", 0); //Causes the proxy cache to see the page as "stale"
response.setHeader("Pragma","no-cache"); //HTTP 1.0 backward compatibility
String userName = (String) session.getAttribute("User");
 if (null == userName) {
  request.setAttribute("Error", "Session has ended.  Please login.");
   RequestDispatcher rd = request.getRequestDispatcher("loginPage.jsp");
  rd.forward(request, response);
}
 
flag =1;
}
%>
<html> 
	<head>
		<title>Batch Blast Dissimilarity</title>
<base href="<%=basePath%>">
  <title>blastDissimilarity.jsp</title>
	<meta http-equiv="pragma" content="no-cache">
	<meta http-equiv="cache-control" content="no-cache">
	<meta http-equiv="expires" content="0">    
	<meta http-equiv="keywords" content="keyword1,keyword2,keyword3">
	<meta http-equiv="description" content="This is my page">
	<link rel="stylesheet" type="text/css" href="style3.css" media="screen" />
 </head>

	<body bgcolor="white">
		<html:form action="/batchBlastDissimilarity" method="post" enctype="multipart/form-data"onsubmit="return validateBatchBlastDissimilarityForm(this);"> 
			 
			<center>
			
<div id="wrap">
<div id="upper_left">
<div id="header">
<h1><a href="jsp/mainPage.jsp">Draft Genome Evaluation Tool </a></h1>
<h1>(DraGnET)</h1><br>
<h2>Bioinformatics Lab</h2>
</div>

<div id="menu">


<%if(flag==1)
	{ 
	usertype = (String) session.getAttribute("Usertype");
%>
Welcome &nbsp; <%=usertype%>
<span class="titlebar_divider">|</span>
<a class="titlebar" href="jsp/mainPage.jsp">Home</a>
<span class="titlebar_divider">|</span>
<a class="titlebar" href="jsp/about.jsp">About DraGnET</a>
<span class="titlebar_divider">|</span>
<a class="titlebar" href="jsp/logout.jsp">Main Menu</a>
<span class="titlebar_divider">|</span>
<a href="jsp/Instructions.jsp"> Administrator Instructions</a>
<span class="titlebar_divider">|</span>
<html:link page="/logout.do">Logout</html:link>
<span class="titlebar_divider">|</span>
<a class="titlebar" href="jsp/contact.jsp">Contact</a>

<%
	}
	else if(flag==0)
	{
 %>
 <a class="titlebar" href="jsp/mainPage.jsp">Home</a>
<span class="titlebar_divider">|</span>
<a class="titlebar" href="jsp/about.jsp">About DraGnET</a>
<span class="titlebar_divider">|</span>
<a class="titlebar" href="jsp/contact.jsp">Contact</a>
<%
	}
 %>

</div>


<div id="content">
<br/>
<div class = "right">

<h2><font color=#0171AF>Instructions for the use of this page</font></h2>
Batch BLAST dissimilarity is designed to create a file containing gene identifiers of the genes that produced a "no hits found" result in 
the Batch BLAST Search output.  A "no hits found" result occurs when a the protein sequence of a gene has no sequence homology to any of the
protein sequences in the database chosen by the user. To generate the dissimilarity file, upload the output file obtained from 
<a href="jsp/batchBlastSearch.jsp">Batch BLAST Search</a>. Once the file is uploaded the results will be displayed and available 
for downloading. <strong>Note:</strong> A stringent expectation value (less than or equal to 0.0001) will be more likely to produce 
"no hits found" in the Batch BLAST results file. 

</div>

<div class="left"> 

<center>
<h2><font size=" 3">Menu</font></h2></center>
<ul>
<li><a href="jsp/quickquery.jsp"><font size="3" >Quick Search</font> </a> </li>
<li><a href="jsp/geneStrain.jsp"><font size=" 3">Advanced Search</font> </a></li> 
<li><a href="jsp/blastSearch.jsp"><font size=" 3">BLAST Search</font></a></li>
<li><a href="jsp/batchBlastSearch.jsp"><font size=" 3">Batch BLAST Search</font></a></li>
<li><a href="jsp/strainFastaFormat.jsp"><font size=" 3">Generate FASTA Files</font></a></li>
<li><a href="jsp/batchBlastDissimilarity.jsp"><font size=" 3">Batch BLAST Dissimilarity Search</font></a></li>
</ul>
<center>
<h2><font size=" 3">Links</font></h2></center>
<ul>
<li><a href="http://www.wikipedia.org/"><font size=" 3">Wikipedia</font></a></li> 
<li><a href="http://www.google.com/"><font size=" 3">Google </font></a></li> 
<li><a href="http://www.ncbi.nlm.nih.gov/"><font size=" 3">NCBI HomePage</font></a></li> 
</ul>
</div>

</div>

<div id="content">
<div class="right">


</div>


<div class="right"> 

<table width="500" border="1" align="center" cellpadding="0" cellspacing="0">
<tr>
<td>
<table border="0" cellspacing="2" cellpadding="1" width="100%" >

<tr bgcolor="#D1E6EF">
<td align="center" colspan="2"><font size="5">Upload Batch BLAST Results File </font></td>
</tr> 

<tr><td colspan="2"><p>&nbsp;</p></td></tr>
<tr>
<td align="left" colspan="2">
<font color="red"><html:errors/></font>
</tr>


<tr><td align="left"colspan="2">If the file is large it will take a few minutes to upload. Once the file is uploaded, another page will be 
displayed indicating the results of the upload procedure.<br> <center><strong> Please do not click on Upload File multiple times.</strong></center></td></tr>
		
		
<tr><td colspan="2"><p>&nbsp;</p></td></tr>
<tr> <td>  </td></tr>
<tr> <td>  </td></tr>

<tr>
<td align="left">File Name</td>
<td align="left">
<html:file property="theFile" size="30" maxlength="50"/> 
</td>
</tr>


 <tr><td colspan="2"><p>&nbsp;</p></td></tr>

<tr>
<td>

<html:submit>Upload File</html:submit></td>

</tr>
</table>
</td>
</tr>

</table>
</div>
		

<div style="clear: both;"> </div>

</div>
<div id="footer">
Designed by <a href="http://www.free-css-templates.com/">Free CSS Templates</a>, Thanks to <a href="http://www.dubaiapartments.biz/">Dubai Villas</a>
</div>
</div>
</center>
<html:javascript formName="batchBlastDissimilarityForm" dynamicJavascript="true" staticJavascript="true"/>
</html:form>

	
</body>
</html>
					
