# Supplementary material for: DraGnET: Software for storing, managing and analyzing annotated draft genome sequence data
Source: BMC Bioinformatics. 2010 Feb 22;11:100. doi: 10.1186/1471-2105-11-100 (PMC3098051; doi:10.1186/1471-2105-11-100)
Supplement: Additional file 1 — Source code for the DraGnET software. This folder contains the source code for the DraGnET software. [file 1471-2105-11-100-S1.ZIP › DraGnETSourceCode/jsp/batchBlastSearch.jsp]

<%@ page language="java" pageEncoding="ISO-8859-1"%>
<%@page import="hibernateDatabase.DbOperations"%>
<%@ taglib uri="http://struts.apache.org/tags-bean" prefix="bean"%> 
<%@ taglib uri="http://struts.apache.org/tags-html" prefix="html"%>
<%@ taglib uri="http://struts.apache.org/tags-logic" prefix="logic" %>
<%@ taglib uri="http://struts.apache.org/tags-tiles" prefix="tiles" %>
<%@page import="java.util.Iterator"%>
<%@page import="java.util.Vector"%>

<%
String path = request.getContextPath();
String basePath = request.getScheme()+"://"+request.getServerName()+":"+request.getServerPort()+path+"/";
%>
<%
int flag =0;
String usertype;
if (session.getAttribute("loggedIn")!= null)
{
response.setHeader("Cache-Control","no-cache"); //Forces caches to obtain a new copy of the page from the origin server
response.setHeader("Cache-Control","no-store"); //Directs caches not to store the page under any circumstance
response.setDateHeader("Expires", 0); //Causes the proxy cache to see the page as "stale"
response.setHeader("Pragma","no-cache"); //HTTP 1.0 backward compatibility
String userName = (String) session.getAttribute("User");
 if (null == userName) {
  request.setAttribute("Error", "Session has ended.  Please login.");
   RequestDispatcher rd = request.getRequestDispatcher("loginPage.jsp");
  rd.forward(request, response);
}
 
flag =1;
}
%>
 <%
 DbOperations DbOperationsObj = new DbOperations();
 Vector<String> strainVector = DbOperationsObj.retrieveAllStrains();
 %>
<html> 
	<head>
	<base href="<%=basePath%>">
		<title> Batch Blast Search</title>
		<meta http-equiv="pragma" content="no-cache">
	<meta http-equiv="cache-control" content="no-cache">
	<meta http-equiv="expires" content="0">    
	<meta http-equiv="keywords" content="keyword1,keyword2,keyword3">
	<meta http-equiv="description" content="This is my page">
	<link rel="stylesheet" type="text/css" href="style3.css" media="screen" />
		
	</head>
	<body>
			<html:form action="/batchBlastSearch" method="post" enctype="multipart/form-data" onsubmit="return validateBatchBlastSearchForm(this);">
   
   <center>
<div id="wrap">
<div id="upper_left">
<div id="header">
<h1><a href="jsp/mainPage.jsp">Draft Genome Evaluation Tool </a></h1>
<h1>(DraGnET)</h1><br>
<h2>Bioinformatics Lab</h2>
</div>

<div id="menu">

<%if(flag==1)
	{ 
	usertype = (String) session.getAttribute("Usertype");
%>
Welcome &nbsp; <%=usertype%>
<span class="titlebar_divider">|</span>
<a class="titlebar" href="jsp/mainPage.jsp">Home</a>
<span class="titlebar_divider">|</span>
<a class="titlebar" href="jsp/about.jsp">About DraGnET</a>
<span class="titlebar_divider">|</span>
<a class="titlebar" href="jsp/logout.jsp">Main Menu</a>
<span class="titlebar_divider">|</span>
<a href="jsp/Instructions.jsp"> Administrator Instructions</a>
<span class="titlebar_divider">|</span>
<html:link page="/logout.do">Logout</html:link>
<span class="titlebar_divider">|</span>
<a class="titlebar" href="jsp/contact.jsp">Contact</a>

<%
	}
	else if(flag==0)
	{
 %>
 <a class="titlebar" href="jsp/mainPage.jsp">Home</a>
<span class="titlebar_divider">|</span>
<a class="titlebar" href="jsp/about.jsp">About DraGnET</a>
<span class="titlebar_divider">|</span>
<a class="titlebar" href="jsp/contact.jsp">Contact</a>
 
<%
	}
 %>

</div>
<div id="content">
<br/>
<div class = "right">

<h2><font color=#0171AF>Instructions for the use of this page</font></h2>
Select the protein sequence database of the strain you want to blast your sequences against then select the expectation 
value you want to use.  Upload a file containing query protein sequences in FASTA format.<strong><br> Query sequences must be in the 
following format:</strong><br>
>Gene Id|Gene Description[Strain Name Strain Id]<br>
Protein Sequence <br>
<strong>Example:</strong><br>
>HPS_0001|COG1409 Predicted phosphohydrolase[Haemophilus parasuis 29755]
MIQRFQVGKRLSEMAIYNGVAYLAGGASDEFFYTVCAWQWW 

</div>

<div class="left"> 

<center>
<h2><font size=" 3">Menu</font></h2></center>
<ul>
<li><a href="jsp/quickquery.jsp"><font size="3" >Quick Search</font> </a> </li>
<li><a href="jsp/geneStrain.jsp"><font size=" 3">Advanced Search</font> </a></li> 
<li><a href="jsp/blastSearch.jsp"><font size=" 3">BLAST Search</font></a></li>
<li><a href="jsp/batchBlastSearch.jsp"><font size=" 3">Batch BLAST Search</font></a></li>
<li><a href="jsp/strainFastaFormat.jsp"><font size=" 3">Generate FASTA Files</font></a></li>
<li><a href="jsp/batchBlastDissimilarity.jsp"><font size=" 3">Batch BLAST Dissimilarity Search</font></a></li>
</ul>
<center>
<h2><font size=" 3">Links</font></h2></center>
<ul>
<li><a href="http://www.wikipedia.org/"><font size=" 3">Wikipedia</font></a></li> 
<li><a href="http://www.google.com/"><font size=" 3">Google </font></a></li> 
<li><a href="http://www.ncbi.nlm.nih.gov/"><font size=" 3">NCBI HomePage</font></a></li> 
</ul>
</div>

</div>

<div id="content">
<div class="right">


</div>


<div class="right">    
   <table width="600" border="1" align="center" cellpadding="0" cellspacing="0">
	<tr>
		<td>
		<table border="0" cellspacing="2" cellpadding="1" width="100%" >
				<tr bgcolor="#D1E6EF">
				<td align="center" colspan="4"><font size="5">Batch BLAST Search</font><br></td>
				
				</tr>
				
				<tr>

								<td align="left" width="50%">
									Query Sequence Type: Protein
								</td>

								<td align="left"  width="50%">
					Blast Program: Blastp
					</td>
				  
				 </tr>
				 
				 
				 <tr><td colspan="2"><p>&nbsp;</p></td></tr>
<tr> <td>  </td></tr>
<tr> <td>  </td></tr>
				   <tr>
				 <td align="left">
					Search Protein Sequence Database <br>Containing Strain:<br>
<html:select property="selectedItems">

<option>------------Select------------</option>
<% if(strainVector!=null)
 {
 Iterator<String> strainIterator = strainVector.iterator(); 
  %>

 <%
 
  	while(strainIterator.hasNext())
  	{
		String strainId =strainIterator.next();
 %>
				<option value="<%=strainId%>"><%=strainId%></option>
						
<%		}
 	} 
%>
	 <html:hidden property="checked" value="yes"/>
	</html:select>
	 
</td>
				  	<td  width="50%"> 
					Expectation Value:
					<html:select property="expectationValue">
					<option value=".000001">.000001</option>
					<option value=".00001">.00001</option>
						 <option value=".0001">.0001</option>
    					<option value=".001">.001</option>
    					<option selected value=".01">.01</option>
    					<option value=".1">.1</option>
    					<option value="1">1</option>
					    <option value="10">10</option>
    					<option value="100">100</option>
    					<option value="1000">1000</option>
						<!--  <option value="Curator">Curator</option> -->
				  	</html:select>
				  	<br></td>
					
				 </tr>
				 <tr>
</tr> 

<tr><td colspan="2"><p>&nbsp;</p></td></tr>
<tr> <td>  </td></tr>
<tr> <td>  </td></tr>

<tr>

<td align="left">
File Name

<html:file property="theFile" size="50" maxlength="50"/> 
</td>
</tr>

<tr><td colspan="2"><p>&nbsp;</p></td></tr>
<tr>
<td align="left" colspan="2">
<font color="red"></font>
</tr>


 
<tr>
<td>
<html:submit>Upload File</html:submit> </td>
</tr>
				</table>
			</td>
		</tr>
	</table>
		</div>
		
	<div style="clear: both;"> </div>
	
	</div>	

<div id="footer">
Designed by <a href="http://www.free-css-templates.com/">Free CSS Templates</a>, Thanks to <a href="http://www.dubaiapartments.biz/">Dubai Villas</a>
</div>
</div>
</center>
<html:javascript formName="batchBlastSearchForm" dynamicJavascript="true" staticJavascript="true"/>
  </html:form>
	</body>
</html>
