# Supplementary material for: DraGnET: Software for storing, managing and analyzing annotated draft genome sequence data
Source: BMC Bioinformatics. 2010 Feb 22;11:100. doi: 10.1186/1471-2105-11-100 (PMC3098051; doi:10.1186/1471-2105-11-100)
Supplement: Additional file 1 — Source code for the DraGnET software. This folder contains the source code for the DraGnET software. [file 1471-2105-11-100-S1.ZIP › DraGnETSourceCode/jsp/blastSearchFailure.jsp]

<%@ page language="java"  pageEncoding="ISO-8859-1"%>
<%@ taglib uri="http://struts.apache.org/tags-bean" prefix="bean" %>
<%@ taglib uri="http://struts.apache.org/tags-html" prefix="html" %>
<%@ taglib uri="http://struts.apache.org/tags-logic" prefix="logic" %>
<%@ taglib uri="http://struts.apache.org/tags-tiles" prefix="tiles" %>
<%
String path = request.getContextPath();
String basePath = request.getScheme()+"://"+request.getServerName()+":"+request.getServerPort()+path+"/";
%>
<%
int flag =0;
String usertype;
if (session.getAttribute("loggedIn")!= null)
{
response.setHeader("Cache-Control","no-cache"); //Forces caches to obtain a new copy of the page from the origin server
response.setHeader("Cache-Control","no-store"); //Directs caches not to store the page under any circumstance
response.setDateHeader("Expires", 0); //Causes the proxy cache to see the page as "stale"
response.setHeader("Pragma","no-cache"); //HTTP 1.0 backward compatibility
String userName = (String) session.getAttribute("User");
 if (null == userName) {
  request.setAttribute("Error", "Session has ended.  Please login.");
   RequestDispatcher rd = request.getRequestDispatcher("loginPage.jsp");
  rd.forward(request, response);
}
 
flag =1;
	}
	String exception = (String)request.getAttribute("exceptionMsg"); 
%>
<!DOCTYPE HTML PUBLIC "-//W3C//DTD HTML 4.01 Transitional//EN">
<html>
  <head>
    <base href="<%=basePath%>">
    
    <title>Blast Search Failure</title>
    
	<meta http-equiv="pragma" content="no-cache">
	<meta http-equiv="cache-control" content="no-cache">
	<meta http-equiv="expires" content="0">    
	<meta http-equiv="keywords" content="keyword1,keyword2,keyword3">
	<meta http-equiv="description" content="This is my page">
	<link rel="stylesheet" type="text/css" href="Failure_Success.css" media="screen" />

  </head>
  
  <body>
  
  <center>
<div id="wrap">
<div id="upper_left">
<div id="header">
<h1><a href="jsp/mainPage.jsp">Draft Genome Evaluation Tool </a></h1>
<h1>(DraGnET)</h1><br>
<h2>Bioinformatics Lab</h2>
</div>

<div id="menu">

<%if(flag==1)
	{ 
	usertype = (String) session.getAttribute("Usertype");
%>
Welcome &nbsp; <%=usertype%>
<span class="titlebar_divider">|</span>
<a class="titlebar" href="jsp/mainPage.jsp">Home</a>
<span class="titlebar_divider">|</span>
<a class="titlebar" href="jsp/about.jsp">About DraGnET</a>
<span class="titlebar_divider">|</span>
<a class="titlebar" href="jsp/logout.jsp">Main Menu</a>
<span class="titlebar_divider">|</span>
<a href="jsp/Instructions.jsp"> Administrator Instructions</a>
<span class="titlebar_divider">|</span>
<html:link page="/logout.do">Logout</html:link>
<span class="titlebar_divider">|</span>
<a class="titlebar" href="jsp/contact.jsp">Contact</a>

<%
	}
	else if(flag==0)
	{
 %>
 <a class="titlebar" href="jsp/mainPage.jsp">Home</a>
<span class="titlebar_divider">|</span>
<a class="titlebar" href="jsp/about.jsp">About DraGnET</a>
<span class="titlebar_divider">|</span>
<a class="titlebar" href="jsp/contact.jsp">Contact</a>
<%
	}
	%>

</div>


<div id="content">
<br/>
<div class = "right">
<br><br>
	<table width="350" border="1" align="center" cellpadding="0" cellspacing="0">
	<tr>
		<td>
	<table border="0" cellspacing="2" cellpadding="1" width="100%" >
					<tr bgcolor="#D1E6EF">
						<td align="center" colspan="2"><font size="5"> Failure</font></td>
					</tr> 
   <%  if (request.getAttribute("strainList").equals("Empty"))					
       {
	  %>
	  	<tr> <td align="center" colspan="2">No Strain Selected. </td></tr>
	   <%
	   }
	  %>
      <% if (!exception.equalsIgnoreCase("noexception"))					
       {
    	  if(flag==1)
		{ 
	 %>
	  		<tr> <td align="left" colspan="2"><%=exception%></td></tr>
	   <%
	   }
	  }
	  %>
      <% if (request.getAttribute("error").equals("0"))					
       {
	  %>
	  <tr> <td align="left" colspan="2">Specify the correct file name and path.</td></tr>
	  <tr> <td align="left" colspan="2">Try re-loading the page.</td></tr>
	  <%if(flag==1)
	{ 
	
%>
	  <tr> <td align="left" colspan="2">OutputFiles are not found, Location may be in correct [FileNotFound Exception]</td></tr>
	  <tr> <td align="left" colspan="2">Output files cannot be read properly [IO Exception]</td></tr>
	   <%
	   }
	 }
	  %>
	   <% if (request.getAttribute("error").equals("-1"))					
       {
	  %>
	 <tr> <td align="left" colspan="2">Internal Server Error</td></tr>
	 <tr> <td align="left" colspan="2"> Name of the file or location is incorrect.</td></tr>
	 <tr> <td align="left" colspan="2"> The file is not in the correct FASTA format. Refer to BLAST Search Page for proper formatting.</td></tr> 
	 <tr> <td align="left" colspan="2">Please check the file and enter the file in proper FASTA format.</td></tr>
	   <%
	   }
	  %>	   
	  <%   if (request.getAttribute("fastaError").equals("1"))					
       {
	  %>
	 <tr> <td align="left" colspan="2">Protein sequence is missing in the query sequence. Refer to BLAST Search Page for proper FASTA formatting.</td></tr>
	   <%
	   }
	  %>
	   <%   if (request.getAttribute("fastaError").equals("0"))					
       {
	  %>
	  <tr> <td align="left" colspan="2">There is a line in the FASTA format that does not end with ].  Refer to BLAST Search Page for proper FASTA formatting.</td></tr>
	   <%
	   }
	  %>
	   <% if (request.getAttribute("fastaError").equals("-1"))					
       {
	  %>
	  	  <tr> <td align="left" colspan="2">Input Sequence is not in FASTA format.
	  	  Refer to BLAST Search Page for proper FASTA formatting.</td></tr>
	   <%
	   }
	  %>
	   <%   if (request.getAttribute("fastaError").equals("-2"))					
       {
	  %>
	  		<tr> <td align="left" colspan="2">Random Error. Run the search again</td></tr>
	   <%
	   }
	  %>
	   <%   if (request.getAttribute("fastaError").equals("-3"))					
       {
	  %>
	  <tr> <td align="left" colspan="2">Protein Sequence is too long. Check the protein sequence.</td></tr>
	   <%
	   }
	  %>
	   <%  if (request.getAttribute("fastaError").equals("-4"))					
       {
	  %>
	  <tr> <td align="left" colspan="2">Either the file is not in FASTA format or the query sequence identifier line
	  does not start with > or end with ].  Refer to BLAST Search Page for proper FASTA formatting.</td></tr>
	  	
	   <%
	   }
	  %>
	   <% if (request.getAttribute("fastaError").equals("-5"))					
       {
	  %>
	  <tr> <td align="left" colspan="2">Either the file is not in FASTA format or the protein sequence is missing. 
	  	Refer to BLAST Search Page for proper FASTA formatting.</td></tr>
	   <%
	   }
	  %>
	</table>
		</td>
		</tr>
	</table>
	
	</div>
	

<div class="left"> 
<div style="clear: both;"> </div>
<center>
<h2><font size=" 3">Menu</font></h2></center>
<ul>
<li><a href="jsp/quickquery.jsp"><font size="3" >Quick Search</font> </a> </li>
<li><a href="jsp/geneStrain.jsp"><font size=" 3">Advanced Search</font> </a></li> 
<li><a href="jsp/blastSearch.jsp"><font size=" 3">BLAST Search</font></a></li>
<li><a href="jsp/batchBlastSearch.jsp"><font size=" 3">Batch BLAST Search</font></a></li>
<li><a href="jsp/strainFastaFormat.jsp"><font size=" 3">Generate FASTA Files</font></a></li>
<li><a href="jsp/batchBlastDissimilarity.jsp"><font size=" 3">Batch BLAST Dissimilarity Search</font></a></li>
</ul>

<center>
<h2><font size=" 3">Links</font></h2></center>
<ul>
<li><a href="http://www.wikipedia.org/"><font size=" 3">Wikipedia</font></a></li> 
<li><a href="http://www.google.com/"><font size=" 3">Google </font></a></li> 
<li><a href="http://www.ncbi.nlm.nih.gov/"><font size=" 3">NCBI HomePage</font></a></li> 
</ul>

</div>

</div>
<div style="clear: both;"> </div>
<div id="content">
<div class="left">


</div>

<div style="clear: both;"> </div>
	

</div>
		

<div id="footer">
Designed by <a href="http://www.free-css-templates.com/">Free CSS Templates</a>, Thanks to <a href="http://www.dubaiapartments.biz/">Dubai Villas</a>
</div>
</div>
	 </center>

  </body>
</html>
