# Supplementary material for: DraGnET: Software for storing, managing and analyzing annotated draft genome sequence data
Source: BMC Bioinformatics. 2010 Feb 22;11:100. doi: 10.1186/1471-2105-11-100 (PMC3098051; doi:10.1186/1471-2105-11-100)
Supplement: Additional file 1 — Source code for the DraGnET software. This folder contains the source code for the DraGnET software. [file 1471-2105-11-100-S1.ZIP › DraGnETSourceCode/jsp/deleteMultipleGenes.jsp]

<%@ page language="java" pageEncoding="ISO-8859-1"%>
<%@ taglib uri="http://struts.apache.org/tags-bean" prefix="bean"%> 
<%@ taglib uri="http://struts.apache.org/tags-html" prefix="html"%>
<%@ taglib uri="http://struts.apache.org/tags-logic" prefix="logic" %>
<%@ taglib uri="http://struts.apache.org/tags-tiles" prefix="tiles" %>
<%@page import="java.io.*"%>
<%@page import="java.sql.*"%>
<%@page import="javax.sql.*"%>
<%@page import="java.util.*"%>
<%@page import="javax.naming.*"%>
<%@page import="javax.servlet.*"%>
<%@page import="hibernateDatabase.*"%>
<%
String path = request.getContextPath();
String basePath = request.getScheme()+"://"+request.getServerName()+":"+request.getServerPort()+path+"/";
%>
<% 
response.setHeader("Cache-Control","no-cache"); //Forces caches to obtain a new copy of the page from the origin server
response.setHeader("Cache-Control","no-store"); //Directs caches not to store the page under any circumstance
response.setDateHeader("Expires", 0); //Causes the proxy cache to see the page as "stale"
response.setHeader("Pragma","no-cache"); //HTTP 1.0 backward compatibility
String userName = (String) session.getAttribute("User");
String usertype = (String) session.getAttribute("Usertype");
if (null == userName) {
   request.setAttribute("Error", "Session has ended.  Please login.");
  RequestDispatcher rd = request.getRequestDispatcher("loginPage.jsp");
rd.forward(request, response);
}
%>
<%DbOperations DbOperationsObj = DbOp.getDbOperations();//new DbOperations();
 Vector strainVector = DbOperationsObj.retrieveAllStrains();
 String formInfo = (String)request.getAttribute("FormInfo");
String Error = (String)request.getAttribute("Error");
 %>
<html> 
	<head>
	 <base href="<%=basePath%>">
		<title> Delete Multiple Genes</title>
		
		<meta http-equiv="pragma" content="no-cache">
	<meta http-equiv="cache-control" content="no-cache">
	<meta http-equiv="expires" content="0">    
	<meta http-equiv="keywords" content="keyword1,keyword2,keyword3">
	<meta http-equiv="description" content="This is my page">
	<link rel="stylesheet" type="text/css" href="style3.css" media="screen" />

  </head>
  
  <body>
  <html:form action="/deleteMultipleGenes" method="post" onsubmit="return validateDeleteMultipleGenesForm(this);">
  <center>
<div id="wrap">
<div id="upper_left">
<div id="header">
<h1><a href="jsp/mainPage.jsp">Draft Genome Evaluation Tool </a></h1>
<h1>(DraGnET)</h1><br>
<h2>Bioinformatics Lab</h2>
</div>

<div id="menu">
Welcome &nbsp; <%=usertype%>
<span class="titlebar_divider">|</span>
<a class="titlebar" href="jsp/mainPage.jsp">Home</a>
<span class="titlebar_divider">|</span>
<a class="titlebar" href="jsp/about.jsp">About DraGnET</a>
<span class="titlebar_divider">|</span>
<a class="titlebar" href="jsp/logout.jsp">Main Menu</a>
<span class="titlebar_divider">|</span>
<a href="jsp/Instructions.jsp"> Administrator Instructions</a>
<span class="titlebar_divider">|</span>
<a href="jsp/modificationPage.jsp">Modification Page</a> 
<span class="titlebar_divider">|</span>
<html:link page="/logout.do">Logout</html:link>
<span class="titlebar_divider">|</span>
<a class="titlebar" href="jsp/contact.jsp">Contact</a>
 
</div>
<div id="content">
<br/>
<div class = "right">

<h2><font color=#0171AF>Instructions for the use of this page</font></h2>
Select the strain id of the strain from which a set of genes needs to be deleted.
</div>

<div class="left"> 

<center>
<h2><font size=" 3">Menu</font></h2></center>
<ul>
<li><a href="jsp/quickquery.jsp"><font size="3" >Quick Search</font> </a> </li>
<li><a href="jsp/geneStrain.jsp"><font size=" 3">Advanced Search</font> </a></li> 
<li><a href="jsp/blastSearch.jsp"><font size=" 3">BLAST Search</font></a></li>
<li><a href="jsp/batchBlastSearch.jsp"><font size=" 3">Batch BLAST Search</font></a></li>
<li><a href="jsp/blastFastaFormat.jsp"><font size=" 3">FASTA File Generation</font></a></li>
<li><a href="jsp/batchBlastDissimilarity.jsp"><font size=" 3">Batch BLAST Dissimilarity Search</font></a></li>
</ul>
<center>
<h2><font size=" 3">Links</font></h2></center>
<ul>
<li><a href="http://www.wikipedia.org/"><font size=" 3">Wikipedia</font></a></li> 
<li><a href="http://www.google.com/"><font size=" 3">Google </font></a></li> 
<li><a href="http://www.ncbi.nlm.nih.gov/"><font size=" 3">NCBI HomePage</font></a></li> 
</ul>
</div>

</div>

<div id="content">
<div class="right">

</div>


<div class="right">
<table width="475" border="1" align="center" cellpadding="0" cellspacing="0">
	<tr>
		<td>
		<table border="0" cellspacing="2" cellpadding="1" width="100%" >

<tr bgcolor="#D1E6EF">
<td align="center" colspan="2"><font size="5">Delete Genes From Selected Strain</font></td>
</tr> 

<tr><td colspan="2"><p>&nbsp;</p></td></tr>
<tr>
<td align="left" colspan="2">
<font color="red"><html:errors/></font>
</tr>


		
	<tr><td colspan="2"></td></tr>
<tr> <td>  </td></tr>
<tr> <td>  </td></tr>	
<tr align="left">
<td align="center">Strain Id:</td> 
<td> 
<html:select property="selectedItems">
<option>------------Select------------</option>
<% if(strainVector!=null)
 {
 Iterator<String> strainIterator = strainVector.iterator(); 
  	while(strainIterator.hasNext())
  	{
		String strainId =strainIterator.next();
 %>
				<option value="<%=strainId%>"><%=strainId%></option>
						
<%		}
 	} 
%>
	</html:select>
	 <html:hidden property="checked" value="yes"/>
</td>
</tr> 
<tr> <td>  </td></tr>
		<tr> <td>  </td></tr>
		<tr> <td>  </td></tr>
		<tr> <td>  </td></tr>
		

 <tr><td colspan="1"><p>&nbsp;</p></td></tr>
<tr>
<td align="center" colspan="2"><html:submit>Submit</html:submit></td>
</tr>
</table>

</td>
</tr>
</table>
</div>
		
	<div style="clear: both;"> </div>
	

</div>		

<div id="footer">
Designed by <a href="http://www.free-css-templates.com/">Free CSS Templates</a>, Thanks to <a href="http://www.dubaiapartments.biz/">Dubai Villas</a>
</div>
</div>
	 </center>
		<html:javascript formName="deleteMultipleGenesForm" dynamicJavascript="true" staticJavascript="true"/>
		</html:form>
	</body>
</html>
 
	
		
