# Supplementary material for: DraGnET: Software for storing, managing and analyzing annotated draft genome sequence data
Source: BMC Bioinformatics. 2010 Feb 22;11:100. doi: 10.1186/1471-2105-11-100 (PMC3098051; doi:10.1186/1471-2105-11-100)
Supplement: Additional file 1 — Source code for the DraGnET software. This folder contains the source code for the DraGnET software. [file 1471-2105-11-100-S1.ZIP › DraGnETSourceCode/jsp/deleteSingleGene.jsp]

<%@ page language="java" pageEncoding="ISO-8859-1"%>
<%@ taglib uri="http://struts.apache.org/tags-bean" prefix="bean"%> 
<%@ taglib uri="http://struts.apache.org/tags-html" prefix="html"%>
<%@ taglib uri="http://struts.apache.org/tags-logic" prefix="logic" %>
<%@ taglib uri="http://struts.apache.org/tags-tiles" prefix="tiles" %>
<%@page import="java.io.*"%>
<%@page import="java.sql.*"%>
<%@page import="javax.sql.*"%>
<%@page import="java.util.*"%>
<%@page import="javax.naming.*"%>
<%@page import="javax.servlet.*"%>
<%@page import="hibernateDatabase.*"%>
<%
String path = request.getContextPath();
String basePath = request.getScheme()+"://"+request.getServerName()+":"+request.getServerPort()+path+"/";
%>
<% 
response.setHeader("Cache-Control","no-cache"); //Forces caches to obtain a new copy of the page from the origin server
response.setHeader("Cache-Control","no-store"); //Directs caches not to store the page under any circumstance
response.setDateHeader("Expires", 0); //Causes the proxy cache to see the page as "stale"
response.setHeader("Pragma","no-cache"); //HTTP 1.0 backward compatibility
String userName = (String) session.getAttribute("User");
String usertype = (String) session.getAttribute("Usertype");
if (null == userName) {
   request.setAttribute("Error", "Session has ended.  Please login.");
  RequestDispatcher rd = request.getRequestDispatcher("loginPage.jsp");
rd.forward(request, response);
}
%>


<%DbOperations DbOperationsObj = new DbOperations();
 Vector strainVector = DbOperationsObj.retrieveAllStrains();
 String formInfo = (String)request.getAttribute("FormInfo");
String Error = (String)request.getAttribute("Error");
 %>
<!DOCTYPE HTML PUBLIC "-//W3C//DTD HTML 4.01 Transitional//EN">
<html>
  <head>
    <base href="<%=basePath%>">
    
    <title>Delete Single Gene</title>
    
	<meta http-equiv="pragma" content="no-cache">
	<meta http-equiv="cache-control" content="no-cache">
	<meta http-equiv="expires" content="0">    
	<meta http-equiv="keywords" content="keyword1,keyword2,keyword3">
	<meta http-equiv="description" content="This is my page">
	<link rel="stylesheet" type="text/css" href="style3.css" media="screen" />

  </head>
  
  <body>
  <html:form action="/deleteSingleGene" method="post" onsubmit="return validateDeleteSingleGeneForm(this);">
  
  <center>
<div id="wrap">
<div id="upper_left">
<div id="header">
<h1><a href="jsp/mainPage.jsp">Draft Genome Evaluation Tool </a></h1>
<h1>(DraGnET)</h1><br>
<h2>Bioinformatics Lab</h2>
</div>

<div id="menu">
Welcome &nbsp; <%=usertype%>
<span class="titlebar_divider">|</span>
<a class="titlebar" href="jsp/mainPage.jsp">Home</a>
<span class="titlebar_divider">|</span>
<a class="titlebar" href="jsp/about.jsp">About DraGnET</a>
<span class="titlebar_divider">|</span>
<a class="titlebar" href="jsp/logout.jsp">Main Menu</a>
<span class="titlebar_divider">|</span>
<a href="jsp/Instructions.jsp"> Administrator Instructions</a>
<span class="titlebar_divider">|</span>
<a href="jsp/modificationPage.jsp">Modification Page</a> 
<span class="titlebar_divider">|</span>
<html:link page="/logout.do">Logout</html:link>
<span class="titlebar_divider">|</span>
<a class="titlebar" href="jsp/contact.jsp">Contact</a>

</div>
<div id="content">
<br/>
<div class = "right">

<h2><font color=#0171AF>Instructions for the use of this page</font></h2>
Enter the gene Id of the gene to be deleted then select the
strain Id(s) of the strain(s) to delete the gene from. If gene identifiers are unique to each strain, 
then genes can only be deleted from a single strain. 

</div>

<div class="left"> 

<center>
<h2><font size=" 3">Menu</font></h2></center>
<ul>
<li><a href="jsp/quickquery.jsp"><font size="3" >Quick Search</font> </a> </li>
<li><a href="jsp/geneStrain.jsp"><font size=" 3">Advanced Search</font> </a></li> 
<li><a href="jsp/blastSearch.jsp"><font size=" 3">BLAST Search</font></a></li>
<li><a href="jsp/batchBlastSearch.jsp"><font size=" 3">Batch BLAST Search</font></a></li>
<li><a href="jsp/blastFastaFormat.jsp"><font size=" 3">FASTA File Generation</font></a></li>
<li><a href="jsp/batchBlastDissimilarity.jsp"><font size=" 3">Batch BLAST Dissimilarity Search</font></a></li>
</ul>
<center>
<h2><font size=" 3">Links</font></h2></center>
<ul>
<li><a href="http://www.wikipedia.org/"><font size=" 3">Wikipedia</font></a></li> 
<li><a href="http://www.google.com/"><font size=" 3">Google </font></a></li> 
<li><a href="http://www.ncbi.nlm.nih.gov/"><font size=" 3">NCBI HomePage</font></a></li> 
</ul>
</div>

</div>

<div id="content">
<div class="right">


</div>

<div class="right"> 
		<table width="450" border="1" align="center" cellpadding="0" cellspacing="0">
		<tr>
		<td>
		<table border="0" cellspacing="2" cellpadding="1" width="462" height="267">
		<tr bgcolor="#D1E6EF">
		<td align="center" colspan="2">
		<font size="5">Delete A Single Gene</font>
		</td>
		</tr>
		<tr><td colspan="2"><p>&nbsp;</p></td></tr>
		
									
     <tr>
     <tr align="left">
	<td align="left">Enter Gene ID: </td> 
	<td>
	<html:text property="geneId" size="30" maxlength="30"/>	
	<html:hidden property="geneIdValue" value="geneId"/>
	</td>
	</tr>
	
	 <tr align="left">
	  <td align="left">Select at least one strain from which to delete the chosen gene </td>
					   <%
					   Iterator<String> strainIterator = strainVector.iterator();
					   	while(strainIterator.hasNext()){
							String strainId =strainIterator.next();
						%>
						
						<tr align="left">
						<td align="left"> 
						<td>
							<html:multibox property="selectedItems" value="<%=strainId%>" />&nbsp;<%=strainId%>	
							 <html:hidden property="checked" value="yes"/>	
						</td>
						</tr>
					
						<%
						}
						 %>
			 				
 
<tr> <td>  </td></tr>
		<tr> <td>  </td></tr>
		<tr> <td>  </td></tr>
		<tr> <td>  </td></tr>
		

 <tr><td colspan="1"><p>&nbsp;</p></td></tr>
<tr>
<td align="center" colspan="2"><html:submit>Submit</html:submit></td>
</tr>
	
					
		</table>
		</td>
		</tr>
		</table>
		</div>
		<div style="clear: both;"> </div>
	

</div>		
<div id="footer">
Designed by <a href="http://www.free-css-templates.com/">Free CSS Templates</a>, Thanks to <a href="http://www.dubaiapartments.biz/">Dubai Villas</a>
</div>
 </div> 		
			</center>
			<html:javascript formName="deleteSingleGeneForm" dynamicJavascript="true" staticJavascript="true"/>
		</html:form>
	</body>
</html>
 
