# Supplementary material for: DraGnET: Software for storing, managing and analyzing annotated draft genome sequence data
Source: BMC Bioinformatics. 2010 Feb 22;11:100. doi: 10.1186/1471-2105-11-100 (PMC3098051; doi:10.1186/1471-2105-11-100)
Supplement: Additional file 1 — Source code for the DraGnET software. This folder contains the source code for the DraGnET software. [file 1471-2105-11-100-S1.ZIP › DraGnETSourceCode/jsp/deleteSingleStrain.jsp]

<%@ page language="java" pageEncoding="ISO-8859-1"%>
<%@ taglib uri="http://struts.apache.org/tags-bean" prefix="bean"%> 
<%@ taglib uri="http://struts.apache.org/tags-html" prefix="html"%>
<%@ taglib uri="http://struts.apache.org/tags-logic" prefix="logic" %>
<%@ taglib uri="http://struts.apache.org/tags-tiles" prefix="tiles" %>
<%@page import="java.io.*"%>
<%@page import="java.sql.*"%>
<%@page import="javax.sql.*"%>
<%@page import="java.util.*"%>
<%@page import="javax.naming.*"%>
<%@page import="javax.servlet.*"%>
<%@page import="hibernateDatabase.*"%>
 
<%
String path = request.getContextPath();
String basePath = request.getScheme()+"://"+request.getServerName()+":"+request.getServerPort()+path+"/";
System.out.println("String basePath" +  basePath +"path =" + path);
response.setHeader("Cache-Control","no-cache"); //Forces caches to obtain a new copy of the page from the origin server
response.setHeader("Cache-Control","no-store"); //Directs caches not to store the page under any circumstance
response.setDateHeader("Expires", 0); //Causes the proxy cache to see the page as "stale"
response.setHeader("Pragma","no-cache"); //HTTP 1.0 backward compatibility
String userName = (String) session.getAttribute("User");
String usertype = (String) session.getAttribute("Usertype");
if (null == userName) {
   request.setAttribute("Error", "Session has ended.  Please login.");
  RequestDispatcher rd = request.getRequestDispatcher("loginPage.jsp");
rd.forward(request, response);
}
%>
<%DbOperations DbOperationsObj = new DbOperations();
 Vector strainVector = DbOperationsObj.retrieveAllStrains();
 String formInfo = (String)request.getAttribute("FormInfo");
String Error = (String)request.getAttribute("Error");
 %>
<!DOCTYPE HTML PUBLIC "-//W3C//DTD HTML 4.01 Transitional//EN">
<html>
  <head>
    <base href="<%=basePath%>">
    
    <title>Delete Single Strain</title>
	<meta http-equiv="pragma" content="no-cache">
	<meta http-equiv="cache-control" content="no-cache">
	<meta http-equiv="expires" content="0">    
	<meta http-equiv="keywords" content="keyword1,keyword2,keyword3">
	<meta http-equiv="description" content="This is my page">
	<link rel="stylesheet" type="text/css" href="style3.css" media="screen" />
 </head>
 <body>
 	<html:form action="/deleteSingleStrain" method="post" onsubmit="return validateDeleteSingleStrainForm(this);">
 <center>
<div id="wrap">
<div id="upper_left">
<div id="header">
<h1><a href="jsp/mainPage.jsp">Draft Genome Evaluation Tool </a></h1>
<h1>(DraGnET)</h1><br>
<h2>Bioinformatics Lab</h2>
</div>

<div id="menu">
Welcome &nbsp; <%=usertype%>
<span class="titlebar_divider">|</span>
<a class="titlebar" href="jsp/mainPage.jsp">Home</a>
<span class="titlebar_divider">|</span>
<a class="titlebar" href="jsp/about.jsp">About DraGnET</a>
<span class="titlebar_divider">|</span>
<a class="titlebar" href="jsp/logout.jsp">Main Menu</a>
<span class="titlebar_divider">|</span>
<a href="jsp/Instructions.jsp"> Administrator Instructions</a>
<span class="titlebar_divider">|</span>
<a href="jsp/modificationPage.jsp">Modification Page</a> 
<span class="titlebar_divider">|</span>
<html:link page="/logout.do">Logout</html:link>
<span class="titlebar_divider">|</span>
<a class="titlebar" href="jsp/contact.jsp">Contact</a>

</div>
<div id="content">

<br/>
<div class="right">

<h2><font color=#0171AF>Instructions for the use of this page</font></h2>
Select the strain id of the strain to be deleted.  Please note that when the strain is deleted 
all of the genes associated with that strain are also deleted.  If any of the genes associated 
with the deleted strain are also associated with other strains, then those genes will not be deleted 
from the database only the association with the deleted strain will
be removed.

</div>

<div class="left"> 
<div style="clear: both;"> </div>
<center>
<h2><font size=" 3">Menu</font></h2></center>
<ul>
<li><a href="jsp/quickquery.jsp"><font size="3" >Quick Search</font> </a> </li>
<li><a href="jsp/geneStrain.jsp"><font size=" 3">Advanced Search</font> </a></li> 
<li><a href="jsp/blastSearch.jsp"><font size=" 3">BLAST Search</font></a></li>
<li><a href="jsp/batchBlastSearch.jsp"><font size=" 3">Batch BLAST Search</font></a></li>
<li><a href="jsp/blastFastaFormat.jsp"><font size=" 3">FASTA File Generation</font></a></li>
<li><a href="jsp/batchBlastDissimilarity.jsp"><font size=" 3">Batch BLAST Dissimilarity Search</font></a></li>
</ul>
<center>
<h2><font size=" 3">Links</font></h2></center>
<ul>
<li><a href="http://www.wikipedia.org/"><font size=" 3">Wikipedia</font></a></li> 
<li><a href="http://www.google.com/"><font size=" 3">Google </font></a></li> 
<li><a href="http://www.ncbi.nlm.nih.gov/"><font size=" 3">NCBI HomePage</font></a></li> 
</ul>

</div>

</div>

<div id="content">
<div class="right">


</div>


<div class = "right">
	<table width="450" border="1" align="center" cellpadding="0" cellspacing="0">
	<tr>
		<td>
		<table border="0" cellspacing="2" cellpadding="1" width="100%" >
<tr bgcolor="#D1E6EF">
<td align="center" colspan="2"><font size="5">Delete A Single Strain </font></td>

</tr> 

<tr><td colspan="2"></td></tr>
<tr> <td>  </td></tr>
<tr> <td>  </td></tr>


<tr><td colspan="2"><p>&nbsp;</p></td></tr>

<tr> <td>  </td></tr>
	
<tr align="left">
<td align="center">Strain Id:</td> 
<td> 
<html:select property="selectedItems">
<option>------------Select------------</option>
<% if(strainVector!=null)
 {
 Iterator<String> strainIterator = strainVector.iterator(); 
  	while(strainIterator.hasNext())
  	{
		String strainId =strainIterator.next();
 %>
				<option value="<%=strainId%>"><%=strainId%></option>
						
<%		}
 	} 
%>
	</html:select>
	 <html:hidden property="checked" value="yes"/>
</td>
</tr> 
<tr> <td>  </td></tr>
		<tr> <td>  </td></tr>
		<tr> <td>  </td></tr>
		<tr> <td>  </td></tr>
		

 <tr><td colspan="1"><p>&nbsp;</p></td></tr>
<tr>


<td align="center" colspan="2"><html:submit>Submit</html:submit></td>
    </table>
			</td>
		</tr>
	</table>
	
	</div>
	<div style="clear: both;"> </div>
	

	</div>

<div id="footer">
Designed by <a href="http://www.free-css-templates.com/">Free CSS Templates</a>, Thanks to <a href="http://www.dubaiapartments.biz/">Dubai Villas</a>
</div>
</div>
	 </center>
	 <html:javascript formName="deleteSingleStrainForm" dynamicJavascript="true" staticJavascript="true"/>
		</html:form>
  </body>
</html>
