# Supplementary material for: DraGnET: Software for storing, managing and analyzing annotated draft genome sequence data
Source: BMC Bioinformatics. 2010 Feb 22;11:100. doi: 10.1186/1471-2105-11-100 (PMC3098051; doi:10.1186/1471-2105-11-100)
Supplement: Additional file 1 — Source code for the DraGnET software. This folder contains the source code for the DraGnET software. [file 1471-2105-11-100-S1.ZIP › DraGnETSourceCode/jsp/dissimilarityDownloadSuccess.jsp]

<%@ page language="java" import="java.util.*" pageEncoding="ISO-8859-1"%><%@ page  import="java.util.Iterator" %><%@page import="java.io.FileReader"%><%@page import="java.io.BufferedReader"%><%@page import= "java.io.FileNotFoundException"%><%@page import= "java.io.IOException"%>
<%
String path = request.getContextPath();
String basePath = request.getScheme()+"://"+request.getServerName()+":"+request.getServerPort()+path+"/";
%>
 <%
 //response.setContentType("application/vnd.ms-doc");
 String line; int flag =0; BufferedReader input = null;
 response.setContentType("text/plain");
 String filename = "batchDissResultsOutput.txt";
 		String disHeader =  "attachment; filename="+filename;//"Attachment";
 		response.setHeader("Content-Disposition",disHeader);
 		String textFileName = (String)session.getAttribute("textFileName");
 		 try {
	  input = new BufferedReader(new FileReader(textFileName));
	 } catch (FileNotFoundException e) {
			flag = -1;  e.printStackTrace();
		}
		if(flag == 0){
    	try {
 		while ((line = input.readLine()) != null) {
   			 out.println(line);
   			}
   		 } catch (IOException e) {
			flag =-2; e.printStackTrace();
			}
		}
		
     %>
  
