# Supplementary material for: DraGnET: Software for storing, managing and analyzing annotated draft genome sequence data
Source: BMC Bioinformatics. 2010 Feb 22;11:100. doi: 10.1186/1471-2105-11-100 (PMC3098051; doi:10.1186/1471-2105-11-100)
Supplement: Additional file 1 — Source code for the DraGnET software. This folder contains the source code for the DraGnET software. [file 1471-2105-11-100-S1.ZIP › DraGnETSourceCode/jsp/dissimilarityResults.jsp]

<%@ page language="java" pageEncoding="ISO-8859-1"%>
<%@ taglib uri="http://struts.apache.org/tags-bean" prefix="bean"%> 
<%@ taglib uri="http://struts.apache.org/tags-html" prefix="html"%>
<%@ taglib uri="http://struts.apache.org/tags-logic" prefix="logic" %>
<%@ taglib uri="http://struts.apache.org/tags-tiles" prefix="tiles" %>
<%@page import="java.io.FileReader"%>
<%@page import="java.io.BufferedReader"%>
<%@page import= "java.io.FileNotFoundException"%>
<%@page import= "java.io.IOException"%>
<%@page import= "java.io.File" %>
<%@page import ="java.io.FileInputStream"%>
<%@page import = "java.io.InputStreamReader"%>

<%
String path = request.getContextPath();
String basePath = request.getScheme()+"://"+request.getServerName()+":"+request.getServerPort()+path+"/";
%>
<%
int flagst =0;
String usertype;
if (session.getAttribute("loggedIn")!= null)
{
response.setHeader("Cache-Control","no-cache"); //Forces caches to obtain a new copy of the page from the origin server
response.setHeader("Cache-Control","no-store"); //Directs caches not to store the page under any circumstance
response.setDateHeader("Expires", 0); //Causes the proxy cache to see the page as "stale"
response.setHeader("Pragma","no-cache"); //HTTP 1.0 backward compatibility
String userName = (String) session.getAttribute("User");
 if (null == userName) {
  request.setAttribute("Error", "Session has ended.  Please login.");
   RequestDispatcher rd = request.getRequestDispatcher("loginPage.jsp");
  rd.forward(request, response);
}
 
flagst =1;
}
%>
  

<!DOCTYPE HTML PUBLIC "-//W3C//DTD HTML 4.01 Transitional//EN">
<html>
  <head>
  
   <base href="<%=basePath%>">
    
    <title>Dissimilarity Results</title>
    
	<meta http-equiv="pragma" content="no-cache">
	<meta http-equiv="cache-control" content="no-cache">
	<meta http-equiv="expires" content="0">    
	<meta http-equiv="keywords" content="keyword1,keyword2,keyword3">
	<meta http-equiv="description" content="This is my page">
	<!--
	<link rel="stylesheet" type="text/css" href="styles.css">
	-->
   <link rel="stylesheet" type="text/css" href="style3.css" media="screen" />
  </head>
   <%
 String line;
 	 int flag =0;
	 String textFileName = (String)request.getAttribute("textFileName");
		  BufferedReader input = null; File f =null ;
		   f = new File(textFileName);
	 try {
		 FileInputStream fis = new FileInputStream(f);
   			 input= new BufferedReader(new InputStreamReader(fis));
	 session.setAttribute("textFileName",textFileName);	 
	 } catch (FileNotFoundException e) {
			flag = -1;
				}
 %>
  <body>
  <html:form action="/dissimilarityResultsDownload" method="post" >
  
  <center>
<div id="wrap">
<div id="upper_left">
<div id="header">
<h1><a href="jsp/mainPage.jsp">Draft Genome Evaluation Tool </a></h1>
<h1>(DraGnET)</h1><br>
<h2>Bioinformatics Lab</h2>
</div>

<div id="menu">
<%if(flagst==1)
	{ 
	usertype = (String) session.getAttribute("Usertype");
%>
Welcome &nbsp; <%=usertype%>
<span class="titlebar_divider">|</span>
<html:link page="/logout.do">Logout</html:link>
 <span class="titlebar_divider">|</span>
<%
	}
	
 %>
<a class="titlebar" href="jsp/mainPage.jsp">Home</a>
<span class="titlebar_divider">|</span>
<a class="titlebar" href="jsp/about.jsp">About DraGnET</a>
<span class="titlebar_divider">|</span>
<a class="titlebar" href="jsp/contact.jsp">Contact</a>
</div>

<div id="content">
<div class = "left">
  <br/>
  
   <html:submit>Download This file</html:submit>
 <br><br>
   <p></p>
    <% if(flag == 0){
    	try {
    		 while ((line = input.readLine()) != null) {
   				  			
   			 out.write(line);
   			 
   			 %>
   			   
   			 <% 
     		}
     		
    		} catch (IOException e) {
			flag =-2;
			}
		if(flag == -2)
		{
		 %>
		Cannot read the File. <br>Generate the output file again. <br>(IOException)
		
		 <%
		}
    }// (flag == 0)
    else
    {
    %>
   	<br>Generate the output file again. <br>(FileNotFoundException)
    <%
    }
    %>
    
   </div>
</div>


<div style="clear: both;"> </div>

<div id="footer">
Designed by <a href="http://www.free-css-templates.com/">Free CSS Templates</a>, Thanks to <a href="http://www.dubaiapartments.biz/">Dubai Villas</a>
</div>
</div>
</center>
     
    
    
    
  </html:form>	
  </body>
</html>
  
 
  
  
