# Supplementary material for: DraGnET: Software for storing, managing and analyzing annotated draft genome sequence data
Source: BMC Bioinformatics. 2010 Feb 22;11:100. doi: 10.1186/1471-2105-11-100 (PMC3098051; doi:10.1186/1471-2105-11-100)
Supplement: Additional file 1 — Source code for the DraGnET software. This folder contains the source code for the DraGnET software. [file 1471-2105-11-100-S1.ZIP › DraGnETSourceCode/jsp/Failure_Success.css]

@CHARSET "ISO-8859-1";

* {
	margin: 0;
	padding: 0;
}


body{
background: #0171AF url(images/background.gif) repeat-x;
font-family: "Trebuchet MS" Verdana, Arial, Helvetica, sans-serif;
font-size: 16px;
line-height: 17px;
color: #333;
}

a {
text-decoration: none;
color: #0171AF;
}
a:hover {
text-decoration: underline;
color: #111;
}

#wrap {
margin: 20px auto;
width: 930px;
background: #fff;
border: 10px solid #D1E6EF;
}

#header {
height: 140px;
background:url(images/dragDNA2cpy.JPG) no-repeat;
background-position:top right;
}

#upper_left {
background: url(images/dragDNA2Rev.JPG) no-repeat;
left: 100;
top: 100;
}

#header h1 { 
font-size: 28px;
letter-spacing: -1px;
padding: 23px 0 0 20px;
color: #0171AF;
}
#header h1 a { 
color: #0171AF;
text-decoration: none;
font-weight: 100;
letter-spacing: -2px;
}
#header h1 a:hover {
color: #111;
}
#header h2 {
font-size: 19px;
color: #ACD3E5;
padding: 5px 0 0 20px;
letter-spacing: -1px;
font-weight: 100;
}

#header h2a {
font-size: 19px;
color: #ACD3E5;
padding: 5px 0 0 20px;
letter-spacing: -1px;
font-weight: 100;
}

#menu {
height: 30px;
line-height: 30px;
background: #D1E6EF;
}
#menu ul {
list-style-type: none;
padding-left: 30px;
}
#menu ul li {
display: block;
float: left;
}
#menu ul li a {
padding: 0 20px 0 0;
text-decoration: none;
font-weight: 100;
font-size: 14px;
color: #fff;
}
#menu ul li a:hover {
color: #111;
text-decoration: none;
}

#content {
padding: 0 20px 20px 20px;
}

.right {
float: right;
width: 450px;
text-align: justify;
padding-top: 20px;
}
.right h2 {
font-size: 18px;
font-weight: 100;
padding-left: 10px;
height: 26px;
line-height: 26px;
background: #D1E6EF;
}
.right h2 a {
text-decoration: none;
color: #fff;
}
.right h2 a:hover {
color: #111;
}

.left {
float: left;
width: 300px;
text-align: justify;
padding-top: 20px;
}

.left1 {
float: left;
width: 1050px;
text-align: justify;
}

.left1 ul li a {
text-decoration: none;
font-weight: 100;
text-align: justify;

}


.left1 ul li {
text-decoration: none;
font-weight: 100;
text-align: justify;
}

.left h2 {
margin: 10px 0 0 0;
padding-left: 10px;
height: 26px;
line-height: 26px;
background: #D1E6EF;
color: #111;
font-size: 13px;
}
.left ul {
padding: 10px 0 15px 20px;
color: #0171AF;
}
.left ul li a {
text-decoration: none;
font-weight: 100;
color: #0171AF;
}
.left ul li a:hover {
color: #111;
}
.articles { padding: 10px; }


#footer {
height: 20px;
line-height: 30px;
background: #D1E6EF;
text-align: center;
font-size: 11px;
}
