# Supplementary material for: DraGnET: Software for storing, managing and analyzing annotated draft genome sequence data
Source: BMC Bioinformatics. 2010 Feb 22;11:100. doi: 10.1186/1471-2105-11-100 (PMC3098051; doi:10.1186/1471-2105-11-100)
Supplement: Additional file 1 — Source code for the DraGnET software. This folder contains the source code for the DraGnET software. [file 1471-2105-11-100-S1.ZIP › DraGnETSourceCode/jsp/geneInfoDownload.jsp]

<%@ page language="java" import="java.util.*" pageEncoding="ISO-8859-1"%>
<%@page import="hibernateDatabase.*"%>
<%
String path = request.getContextPath();
String basePath = request.getScheme()+"://"+request.getServerName()+":"+request.getServerPort()+path+"/";
%>

<%response.setContentType("text/plain");
//String disHeader = "Attachment";response.setHeader("Content-Disposition",disHeader); //response.setContentType("application/vnd.ms-excel");
 String filename = "GeneInformation.txt";String disHeader =  "attachment; filename="+filename; response.setHeader("Content-Disposition",disHeader);
 		Vector geneObjectsVector = (Vector)request.getAttribute("geneObjectsVector");
 		Iterator<Gene> geneObjectsIterator = geneObjectsVector.iterator();
 			while(geneObjectsIterator.hasNext()){ Gene geneObject =geneObjectsIterator.next();%>
Gene Id: <%=geneObject.getGeneId()%>
Function: <%=geneObject.getFunction()%>
Protein Sequence: <%=geneObject.getProteinSequence()%>
Gene Description: <%=geneObject.getGeneDescription()%>
Gene Name: <%=geneObject.getGeneName()%>
Protein Size: <%=geneObject.getProteinSize()%>
Localization: <%=geneObject.getLocalization()%>
Lipoprotein: <%=geneObject.getLipoProtein()%>	
Signal Sequence: <%=geneObject.getSignalSequence()%>	
<%out.newLine(); }%>
