# Supplementary material for: DraGnET: Software for storing, managing and analyzing annotated draft genome sequence data
Source: BMC Bioinformatics. 2010 Feb 22;11:100. doi: 10.1186/1471-2105-11-100 (PMC3098051; doi:10.1186/1471-2105-11-100)
Supplement: Additional file 1 — Source code for the DraGnET software. This folder contains the source code for the DraGnET software. [file 1471-2105-11-100-S1.ZIP › DraGnETSourceCode/jsp/genequeryresult.jsp]

<%@ page language="java" pageEncoding="ISO-8859-1"%>

<%@ taglib uri="http://struts.apache.org/tags-bean" prefix="bean" %>
<%@ taglib uri="http://struts.apache.org/tags-html" prefix="html" %>
<%@ taglib uri="http://struts.apache.org/tags-logic" prefix="logic" %>
<%@ taglib uri="http://struts.apache.org/tags-tiles" prefix="tiles" %>
<%@page import="java.util.Iterator"%>
<%@page import="java.util.ArrayList"%>
<%@page import="hibernateDatabase.Strain"%>
<%@page import="hibernateDatabase.Gene"%>

<%
String path = request.getContextPath();
String basePath = request.getScheme()+"://"+request.getServerName()+":"+request.getServerPort()+path+"/";
%>
<%
int flag =0;
String usertype;
if (session.getAttribute("loggedIn")!= null)
{
response.setHeader("Cache-Control","no-cache"); //Forces caches to obtain a new copy of the page from the origin server
response.setHeader("Cache-Control","no-store"); //Directs caches not to store the page under any circumstance
response.setDateHeader("Expires", 0); //Causes the proxy cache to see the page as "stale"
response.setHeader("Pragma","no-cache"); //HTTP 1.0 backward compatibility
String userName = (String) session.getAttribute("User");
 if (null == userName) {
  request.setAttribute("Error", "Session has ended.  Please login.");
   RequestDispatcher rd = request.getRequestDispatcher("loginPage.jsp");
  rd.forward(request, response);
}
 System.out.println("Username in upload success" + userName);
flag =1;
}
%>
<!DOCTYPE HTML PUBLIC "-//W3C//DTD HTML 4.01 Transitional//EN">
<html>
<head>
 	 <title>Query Result</title>
   <base href="<%=basePath%>">
    <meta http-equiv="pragma" content="no-cache">
	<meta http-equiv="cache-control" content="no-cache">
	<meta http-equiv="expires" content="0">    
	<meta http-equiv="keywords" content="keyword1,keyword2,keyword3">
	<meta http-equiv="description" content="This is my page">
	<link rel="stylesheet" type="text/css" href="style3.css" media="screen" />
  </head>
  
 <body>
 <%	Gene gene = null; String geneId, geneName,  geneDescription, function, localization, lipoProtein, proteinSequence, proteinSize, signalSequence ;
 							ArrayList<Gene> geneList = (ArrayList<Gene>)request.getAttribute("geneInfo");
 							Iterator<Gene> geneIter = geneList.iterator();
 		%> 
			<center>
 <div id="wrap">
<div id="upper_left">
<div id="header">
<h1><a href="jsp/mainPage.jsp">Draft Genome Evaluation Tool </a></h1>
<h1>(DraGnET)</h1><br>
<h2>Bioinformatics Lab</h2>
</div>

<div id="menu">
<%if(flag==1)
	{ 
	usertype = (String) session.getAttribute("Usertype");
%>
Welcome &nbsp; <%=usertype%>
<span class="titlebar_divider">|</span>
<a class="titlebar" href="jsp/mainPage.jsp">Home</a>
<span class="titlebar_divider">|</span>
<a class="titlebar" href="jsp/about.jsp">About DraGnET</a>
<span class="titlebar_divider">|</span>
<a class="titlebar" href="jsp/logout.jsp">Main Menu</a>
<span class="titlebar_divider">|</span>
<a href="jsp/Instructions.jsp"> Administrator Instructions</a>
<span class="titlebar_divider">|</span>
<html:link page="/logout.do">Logout</html:link>
<span class="titlebar_divider">|</span>
<a class="titlebar" href="jsp/contact.jsp">Contact</a>

<%
	}
	else if(flag==0)
	{
 %>
 <a class="titlebar" href="jsp/mainPage.jsp">Home</a>
<span class="titlebar_divider">|</span>
<a class="titlebar" href="jsp/about.jsp">About DraGnET</a>
<span class="titlebar_divider">|</span>
<a class="titlebar" href="jsp/contact.jsp">Contact</a>
 
<%
	}
	%>

</div>
<div id="content">
<br/>
<div class="right"> 

<table width="375" border="1" align="center" cellpadding="0" cellspacing="0">
	<tr>
		<td>
<table border="0" cellspacing="0" cellpadding="1" width="600" height="475">
	<tr bgcolor="#D1E6EF">
	<td align="center" colspan="2"><blockquote><blockquote><font size="5">Quick Search Results</font></blockquote></blockquote></td>
	</tr> 
	<tr>
	<td>
		<table border="1" width="600" id="table1" style="border-collapse: collapse;" height="441">
		<%  while(geneIter.hasNext())
		{ 
		 gene = geneIter.next();
  		 geneId=gene.getGeneId();
		 geneName= gene.getGeneName();
	 	 geneDescription =gene.getGeneDescription();
		 function = gene.getFunction();
		 localization = gene.getLocalization();
		 lipoProtein = gene.getLipoProtein();
		 proteinSequence =  gene.getProteinSequence();
		 proteinSize = gene.getProteinSize();
		 signalSequence = gene.getSignalSequence();
	%>			
	
	<tr>
		<td width="35%"><strong>Gene ID:</strong></td>
		<td width="75%"><%=geneId%></td>
		</tr>
		<tr>
		<td width="35%">Gene Name:</td>
		<td width="75%"><%=geneName%></td>
		</tr>
								<tr>
									<td width="35%">Gene Description:</td>
									<td width="75%"><%=geneDescription%></td>
								</tr>
								
								<tr>
									<td width="35%">Function:</td>
									<td width="75%"><%=function%></td>
								</tr>
								<tr>
									<td width="35%">Localization:</td>
									<td width="75%"><%=localization%></td>
								</tr>
								<tr>
									<td width="35%">Protein Size:</td>
									<td width="75%"><%=proteinSize%></td>
								</tr>
								<tr>
									<td width="35%">Signal Sequence:</td>
									<td width="75%"><%=signalSequence%></td>
								</tr>
								<tr>
									<td width="35%">Lipoprotein: </td>
									<td width="75%"><%=lipoProtein%></td>
								</tr>
								<tr>
									<td width="35%">Protein Sequence:</td>
									<!--  <td width="75%"><%=proteinSequence%></td> -->
									<td width="75%">
                                <pre style='width:500;overflow-x: auto;white-space: pre-wrap; white-space: -moz-pre-wrap !important; white-space: pre-wrap;white-space: -o-pre-wrap;word-wrap: break-word;'>
                                 <%=proteinSequence%></pre>
                                    </td>
								</tr>
								
								<tr>
									<td width="35%">Strain Id(s):</td>
									<td width="75%">
	<% Iterator<Strain> iter = gene.getStrains().iterator(); while(iter.hasNext()){ Strain strain = iter.next(); System.out.println("\nStrain Id1"+strain.getStrainId());%>	
									<%=strain.getStrainId()%>  &nbsp;&nbsp;&nbsp;
										 <% }  %>	
					  			</td>	
						</tr>		
						
						<tr>
									<td width="24%">Strain Name(s):</td>
									<td width="75%">
<%	Iterator<Strain> iter1 = gene.getStrains().iterator(); 	while(iter1.hasNext()){ Strain strain = iter1.next(); System.out.println("\nStrain Names"+strain.getStrainName());%>  
									<%=strain.getStrainName()%>  &nbsp;&nbsp;&nbsp;
										 <% }  %>	
					  </td>	
						</tr>
							
							<%
							}//while(geneIter.hasNext())
						 %>	
						 </table>
						 </td>
					</tr>
				</table>
			</td>	
		</tr>
	</table>
	</div>

<div class="left"> 

<center>
<h2><font size=" 3">Menu</font></h2></center>
<ul>
<li><a href="jsp/quickquery.jsp"><font size="3" >Quick Search</font> </a> </li>
<li><a href="jsp/geneStrain.jsp"><font size=" 3">Advanced Search</font> </a></li> 
<li><a href="jsp/blastSearch.jsp"><font size=" 3">BLAST Search</font></a></li>
<li><a href="jsp/batchBlastSearch.jsp"><font size=" 3">Batch BLAST Search</font></a></li>
<li><a href="jsp/strainFastaFormat.jsp"><font size=" 3">Generate FASTA Files</font></a></li>
<li><a href="jsp/batchBlastDissimilarity.jsp"><font size=" 3">Batch BLAST Dissimilarity Search</font></a></li>
</ul>

<center>
<h2><font size=" 3">Links</font></h2></center>
<ul>
<li><a href="http://www.wikipedia.org/"><font size=" 3">Wikipedia</font></a></li> 
<li><a href="http://www.google.com/"><font size=" 3">Google </font></a></li> 
<li><a href="http://www.ncbi.nlm.nih.gov/"><font size=" 3">NCBI HomePage</font></a></li> 
</ul>
</div>

</div>
<div id="content">
<div class="right">


</div>

<div style="clear: both;"> </div>

</div>
<div id="footer">
Designed by <a href="http://www.free-css-templates.com/">Free CSS Templates</a>, Thanks to <a href="http://www.dubaiapartments.biz/">Dubai Villas</a>
</div>
</div>
	</center>				
</html>

 
