# Supplementary material for: DraGnET: Software for storing, managing and analyzing annotated draft genome sequence data
Source: BMC Bioinformatics. 2010 Feb 22;11:100. doi: 10.1186/1471-2105-11-100 (PMC3098051; doi:10.1186/1471-2105-11-100)
Supplement: Additional file 1 — Source code for the DraGnET software. This folder contains the source code for the DraGnET software. [file 1471-2105-11-100-S1.ZIP › DraGnETSourceCode/jsp/geneStrainQuery.jsp]

 <%@ page language="java" pageEncoding="ISO-8859-1"%>
<%@ taglib uri="http://struts.apache.org/tags-bean" prefix="bean"%> 
<%@ taglib uri="http://struts.apache.org/tags-html" prefix="html"%>

<%@page import="com.example.struts.form.*"%>
<%@page import="hibernateDatabase.*"%>
<%@page import="java.util.*"%>
 
 
<%
String path = request.getContextPath();
String basePath = request.getScheme()+"://"+request.getServerName()+":"+request.getServerPort()+path+"/";
%>
<%
int flag =0;
String usertype;
if (session.getAttribute("loggedIn")!= null)
{
response.setHeader("Cache-Control","no-cache"); //Forces caches to obtain a new copy of the page from the origin server
response.setHeader("Cache-Control","no-store"); //Directs caches not to store the page under any circumstance
response.setDateHeader("Expires", 0); //Causes the proxy cache to see the page as "stale"
response.setHeader("Pragma","no-cache"); //HTTP 1.0 backward compatibility
String userName = (String) session.getAttribute("User");
 if (null == userName) {
  request.setAttribute("Error", "Session has ended.  Please login.");
   RequestDispatcher rd = request.getRequestDispatcher("loginPage.jsp");
  rd.forward(request, response);
}
 flag =1;
}
%>
<!DOCTYPE HTML PUBLIC "-//W3C//DTD HTML 4.01 Transitional//EN">
<html>
<head>
<title>Advanced Search Query</title>

   <base href="<%=basePath%>">
    
	<meta http-equiv="pragma" content="no-cache">
	<meta http-equiv="cache-control" content="no-cache">
	<meta http-equiv="expires" content="0">    
	<meta http-equiv="keywords" content="keyword1,keyword2,keyword3">
	<meta http-equiv="description" content="This is my page">
	<link rel="stylesheet" type="text/css" href="style3.css" media="screen" />

  </head>
  
 <body>
 	<html:form action="/geneStrainQuery" method="post" onsubmit="return validateGeneStrainQueryForm(this);">
		 <center>
<div id="wrap">
<div id="upper_left">
<div id="header">
<h1><a href="jsp/mainPage.jsp">Draft Genome Evaluation Tool </a></h1>
<h1>(DraGnET)</h1><br>
<h2>Bioinformatics Lab</h2>
</div>

<div id="menu">
<%if(flag==1)
	{ 
	usertype = (String) session.getAttribute("Usertype");
%>
Welcome &nbsp; <%=usertype%>
<span class="titlebar_divider">|</span>
<a class="titlebar" href="jsp/mainPage.jsp">Home</a>
<span class="titlebar_divider">|</span>
<a class="titlebar" href="jsp/about.jsp">About DraGnET</a>
<span class="titlebar_divider">|</span>
<a class="titlebar" href="jsp/logout.jsp">Main Menu</a>
<span class="titlebar_divider">|</span>
<a href="jsp/Instructions.jsp"> Administrator Instructions</a>
<span class="titlebar_divider">|</span>
<html:link page="/logout.do">Logout</html:link>
<span class="titlebar_divider">|</span>
<a class="titlebar" href="jsp/contact.jsp">Contact</a>

<%
	}
	else if(flag==0)
	{
 %>
 <a class="titlebar" href="jsp/mainPage.jsp">Home</a>
<span class="titlebar_divider">|</span>
<a class="titlebar" href="jsp/about.jsp">About DraGnET</a>
<span class="titlebar_divider">|</span>
<a class="titlebar" href="jsp/contact.jsp">Contact</a>
<%
	}
	%>

</div>
<div id="content">
<br/>
<div class = "right">

<h2><font color=#0171AF>Instructions for the use of this page</font></h2>
Enter/select values for the gene attribute(s) then select the query strain(s). A text file containing the results will be available
for downloading.
</div>

<div class="left"> 

<center>
<h2><font size=" 3">Menu</font></h2></center>
<ul>
<li><a href="jsp/quickquery.jsp"><font size="3" >Quick Search</font> </a> </li>
<li><a href="jsp/geneStrain.jsp"><font size=" 3">Advanced Search</font> </a></li> 
<li><a href="jsp/blastSearch.jsp"><font size=" 3">BLAST Search</font></a></li>
<li><a href="jsp/batchBlastSearch.jsp"><font size=" 3">Batch BLAST Search</font></a></li>
<li><a href="jsp/strainFastaFormat.jsp"><font size=" 3">Generate FASTA Files</font></a></li>
<li><a href="jsp/batchBlastDissimilarity.jsp"><font size=" 3">Batch BLAST Dissimilarity Search</font></a></li>
</ul>
<center>
<h2><font size=" 3">Links</font></h2></center>
<ul>
<li><a href="http://www.wikipedia.org/"><font size=" 3">Wikipedia</font></a></li> 
<li><a href="http://www.google.com/"><font size=" 3">Google </font></a></li> 
<li><a href="http://www.ncbi.nlm.nih.gov/"><font size=" 3">NCBI HomePage</font></a></li> 
</ul>
</div>

</div>

<div id="content">
<div class="right">


</div>
<div class = "right">

	<table width="450" border="1" align="center" cellpadding="0" cellspacing="0">
	<tr>
		<td>
		<table border="0" cellspacing="2" cellpadding="1" width="100%" >
					<tr bgcolor="#D1E6EF">
						<td align="center" colspan="2"><font size="5" >Enter values</font></td>
					</tr> 
					<tr><td colspan="2"><p>&nbsp;</p></td></tr>
						<% int i; String [] value;
					int displayFunction =0, displayLocalization =0, displaySize =0, displaySignalSequence =0, displayLipoProtein =0;
				GeneStrainForm geneStrainForm = (GeneStrainForm)request.getAttribute("formName");
			
				Vector strainVectorObj = (Vector)request.getAttribute("strainVector");
				request.setAttribute("strainVector",strainVectorObj);
				Iterator<String> strainIterator = strainVectorObj.iterator();
				
								value =  geneStrainForm.getSelectedItems();
								for(i=0;i<(geneStrainForm.getSelectedItems().length);i++)
								{
									System.out.println("Value"+ value[i]);
									if(value[i].equals("function"))	
									{					
											displayFunction = 1;
									}
									else if(value[i].equals("localization"))		
									{			
									displayLocalization =1;
									}	
									else if(value[i].equals("proteinSize"))		
									{			
									displaySize =1;
									}	
									else if(value[i].equals("signalSequence"))		
									{			
									displaySignalSequence =1;
									}	
									else if(value[i].equals("lipoProtein"))		
									{			
									displayLipoProtein =1;
									}	
									
								}	
								
								if(displayFunction == 1)
								{	
  					  	%>										
        		 			 <tr>
        		 			 	<tr align="left">
								<td align="left">Function: </td> 
								<td>
								<html:textarea property="function" />	
								<html:hidden property="functionValue" value="function"/>
															
								</td>
							</tr>
							
							<%
   							 	}
   								if(displaySize == 1)
   				 				{					
      				  	%>
        		 			 <tr>
        		 			 	<tr align="left">
								<td align="left">Protein Size: </td> 
								<td>
								<html:text property="proteinSize" size="30" maxlength="30"/>	
								 <html:hidden property="proteinSizeValue" value="proteinSize"/>
								
								</td>
							</tr>
							
						<%
   				 				}	
   				 				if(displayLocalization == 1)
   				 				{					
      				  	%>										
        		 			 <tr>
        		 			 	<tr align="left">
								<td align="left">Localization: </td> 
								<td>
								<html:text property="localization" size="30" maxlength="100"/>	
								 <html:hidden property="localizationValue" value="localization"/>
								
								  
								</td>
							</tr>
							
							<% 		
					 			  }
					 			if(displayLipoProtein ==1)
   							 		{
   					 	%>
							<tr align="left">
							<td align="left">Lipoprotein:</td> 
							<td> 
							<html:select property="lipoProtein">
								<option>-----Select-----</option>
								<option value="yes">Yes</option>
								<option value="no">No</option>
								<option value="null">Null</option>
							</html:select>
							 <html:hidden property="lipoProteinValue" value="lipoProtein"/>
							</td>
						</tr>
        			
        			<%
   							 	}
   							 	if(displaySignalSequence ==1)
   							 	{
   					 %>
							<tr align="left">
							<td align="left">Signal Sequence:</td> 
							<td> 
							<html:select property="signalSequence">
								<option>-----Select-----</option>
								<option value="yes">Yes</option>
								<option value="no">No</option>
								<option value="null">Null</option>
								
							</html:select>
							 <html:hidden property="signalSequenceValue" value="signalSequence"/>
							</td>
						</tr>
						
						<% 		
					   }
					   %>
					   <tr align="left">
					   <td align="left">Select at least one Strain </td>
					   <%
					   	while(strainIterator.hasNext()){
							String strainId =strainIterator.next();
						%>
						
						<tr align="left">
						<td align="left"> 
						<td>
							<html:multibox property="selectedItems" value="<%=strainId%>" />&nbsp;<%=strainId%>	
							 <html:hidden property="checked" value="yes"/>	
						</td>
						</tr>
					
						<%
								}
			 			%>
					
			  <table border="0" cellspacing="2" cellpadding="1" width="100%" >
					<tr><td colspan="2"><p>&nbsp;</p></td></tr>
					<tr>
						<td align="center" colspan="2">&nbsp;<html:submit/>
						
							
								
						</td>
					</tr>
					
					
					</table>
				
			</table>
			</td>
		</tr>
	</table>
	</div>
	
	
<div style="clear: both;"> </div>

</div>
<div id="footer">
Designed by <a href="http://www.free-css-templates.com/">Free CSS Templates</a>, Thanks to <a href="http://www.dubaiapartments.biz/">Dubai Villas</a>
</div>
</div>
	 </center>
<html:javascript formName="geneStrainQueryForm" dynamicJavascript="true" staticJavascript="true"/>
</html:form>

</html>

 
