# Supplementary material for: DraGnET: Software for storing, managing and analyzing annotated draft genome sequence data
Source: BMC Bioinformatics. 2010 Feb 22;11:100. doi: 10.1186/1471-2105-11-100 (PMC3098051; doi:10.1186/1471-2105-11-100)
Supplement: Additional file 1 — Source code for the DraGnET software. This folder contains the source code for the DraGnET software. [file 1471-2105-11-100-S1.ZIP › DraGnETSourceCode/jsp/index.jsp]

<%@ page language="java" import="java.util.*" pageEncoding="ISO-8859-1"%>
<%@page import="hibernateDatabase.DbOp"%>
<%@ taglib uri="http://struts.apache.org/tags-bean" prefix="bean" %>
<%@ taglib uri="http://struts.apache.org/tags-html" prefix="html" %>
<%@ taglib uri="http://struts.apache.org/tags-logic" prefix="logic" %>
<%@ taglib uri="http://struts.apache.org/tags-tiles" prefix="tiles" %>

<%
String path = request.getContextPath();
String basePath = request.getScheme()+"://"+request.getServerName()+":"+request.getServerPort()+path+"/";
String dateStr = DbOp.getDbOperations().retrieveDate();		
%>
<%
int flag =0;
String usertype;
if (session.getAttribute("loggedIn")!= null)
{
response.setHeader("Cache-Control","no-cache"); //Forces caches to obtain a new copy of the page from the origin server
response.setHeader("Cache-Control","no-store"); //Directs caches not to store the page under any circumstance
response.setDateHeader("Expires", 0); //Causes the proxy cache to see the page as "stale"
response.setHeader("Pragma","no-cache"); //HTTP 1.0 backward compatibility


flag =1;
}
%>
<!DOCTYPE HTML PUBLIC "-//W3C//DTD HTML 4.01 Transitional//EN">
<html>
  <head>
  
    <base href="<%=basePath%>">
    
    <title>Draft Genome Evaluation Tool Main Page</title>
    
	<meta http-equiv="pragma" content="no-cache">
	<meta http-equiv="cache-control" content="no-cache">
	<meta http-equiv="expires" content="0">    
	<meta http-equiv="keywords" content="keyword1,keyword2,keyword3">
	<meta http-equiv="description" content="This is my page">
	

 <link rel="stylesheet" type="text/css" href="style3.css" media="screen" />
</head>
  
 <body>
 <center>

<div id="wrap">
<div id="upper_left">
<div id="header">
<h1><a href="jsp/mainPage.jsp">Draft Genome Evaluation Tool </a></h1>
<h1>(DraGnET)</h1><br>
<h2>Bioinformatics Lab</h2>
</div>


<div id="menu">
<%if(flag==1)
	{ 
	usertype = (String) session.getAttribute("Usertype");
%>
Welcome &nbsp;<%=usertype%>
<span class="titlebar_divider">|</span>
<a class="titlebar" href="jsp/logout.jsp">Main Menu</a>
<span class="titlebar_divider">|</span>
<a class="titlebar" href="jsp/about.jsp">About DraGnET</a>
<span class="titlebar_divider">|</span>
<a href="jsp/Instructions.jsp"> Administrator Instructions</a>
<span class="titlebar_divider">|</span>
<html:link page="/logout.do">Logout</html:link>
<span class="titlebar_divider">|</span>
<a class="titlebar" href="jsp/contact.jsp">Contact</a>


<%
	}
	else if(flag==0)
	{
 %>
 <a class="titlebar" href="jsp/loginPage.jsp">Sign In: Administrator/Curator Only!</a>
<span class="titlebar_divider">|</span>
<a class="titlebar" href="jsp/about.jsp">About DraGnET</a>
<span class="titlebar_divider">|</span>
<a class="titlebar" href="jsp/contact.jsp">Contact</a>

 

<%
	}
	%>
	

 
</div>

<div id="content">

<br/>
<div class="right"> 
<center>
<h2><font color=#0171AF >Brief Description of DraGnET</font></h2></center>
<br>
DraGnET is designed to assist with the organization and management of annotated draft and complete genome sequence data.  
Gene and Strain information is available for searching, viewing and downloading. DraGnET also provides a web interface for BLAST and Batch 
BLAST search capabilities.  Each search page has instructions for the use of the page.
</div>

<div class="left"> 

<center>
<h2><font size="3">Menu</font></h2></center>
<ul>
<li><a href="jsp/quickquery.jsp"><font size="3" >Quick Search</font> </a> </li>
<li><a href="jsp/geneStrain.jsp"><font size=" 3">Advanced Search</font> </a></li> 
<li><a href="jsp/blastSearch.jsp"><font size=" 3">BLAST Search</font></a></li>
<li><a href="jsp/batchBlastSearch.jsp"><font size=" 3">Batch BLAST Search</font></a></li>
<li><a href="jsp/strainFastaFormat.jsp"><font size=" 3">Generate FASTA Files</font></a></li>
<li><a href="jsp/batchBlastDissimilarity.jsp"><font size=" 3">Batch BLAST Dissimilarity Search</font></a></li>
<li><a href="examples/ExampleFiles.zip"><font size=" 3">Example Files </font></a></li>
<li><a href="jsp/dragnetSetup.jsp"><font size=" 3">DraGnET Application Setup Package</font></a></li>
</ul>

<center>
<h2><font size="3">Links</font></h2></center>
<ul>
<li><a href="http://www.wikipedia.org/"><font size=" 3">Wikipedia</font></a></li> 
<li><a href="http://www.google.com/"><font size=" 3">Google </font></a></li> 
<li><a href="http://www.ncbi.nlm.nih.gov/"><font size=" 3">NCBI HomePage</font></a></li> 
</ul>
</div>

</div>

<div id="content">
<div class=right>

</div>


<div class="right"> 

<h2><font color=#0171AF >DraGnET Utilities </font></h2><br>

<strong><i><a href="jsp/quickquery.jsp"><font size="3" >Quick Search</font></a></i></strong> <br>
Allows users to query the database using one of the following attributes:  gene name, gene Id, strain Id or protein sequence.  
Query results are displayed in a table containing gene or strain information based upon search criteria.<br><br>

<strong><i><a href="jsp/geneStrain.jsp"><font size="3" >Advanced Search</font></a></i></strong><br>
Provides the option of using multiple gene attributes as search parameters to customize a more detailed query.  
Searches may be performed using a single strain or multiple strains.  Query results are returned in a text file 
available for downloading.<br> <br> 

<strong><i><a href="jsp/blastSearch.jsp"><font size="3" >BLAST Search</font></a></i></strong><br>
Runs blastp which allows users to perform a sequence similarity 
search comparing a protein sequence to a user selected search strain.<br><br> 

<strong><i><a href="jsp/batchBlastSearch.jsp"><font size="3" >Batch BLAST Search</font></a></i></strong><br>
Runs blastp with the additional capability of comparing multiple protein
sequences (including entire genomes) against single or multiple user selected strains. <br><br>

<strong><i><a href="jsp/strainFastaFormat.jsp"><font size="3" >Generate FASTA Files</font></a></i></strong><br>
Generates FASTA files for all of the strains stored in the database.   
<br><br>

<strong><i><a href="jsp/batchBlastDissimilarity.jsp"><font size="3" >Batch BLAST Dissimilarity</font></a></i></strong><br>
Uses Batch BLAST Search results to create a file containing gene Ids for the genes which produce a "no hits found"
result, i.e. genes that have no protein sequence homology to any of the genes in the search strain.
<br>
<br>
<strong>Database Last Updated on <%=dateStr%></strong>
<br>
</div>
<div style="clear: both;"> </div>

</div>

<div id="footer">
Designed by <a href="http://www.free-css-templates.com/">Free CSS Templates</a>, Thanks to <a href="http://www.dubaiapartments.biz/">Dubai Villas</a>
</div>

</div>
</center>
</body>
</html>

 
