# Supplementary material for: DraGnET: Software for storing, managing and analyzing annotated draft genome sequence data
Source: BMC Bioinformatics. 2010 Feb 22;11:100. doi: 10.1186/1471-2105-11-100 (PMC3098051; doi:10.1186/1471-2105-11-100)
Supplement: Additional file 1 — Source code for the DraGnET software. This folder contains the source code for the DraGnET software. [file 1471-2105-11-100-S1.ZIP › DraGnETSourceCode/jsp/Instructions.jsp]

<%@ page language="java" pageEncoding="ISO-8859-1"%>
<%@ taglib uri="http://struts.apache.org/tags-bean" prefix="bean"%> 
<%@ taglib uri="http://struts.apache.org/tags-html" prefix="html"%>
<%@ taglib uri="http://struts.apache.org/tags-logic" prefix="logic" %>
<%@ taglib uri="http://struts.apache.org/tags-tiles" prefix="tiles" %>
 <%
String path = request.getContextPath();
String basePath = request.getScheme()+"://"+request.getServerName()+":"+request.getServerPort()+path+"/";
System.out.println("String basePath" +  basePath +"path =" + path);
response.setHeader("Cache-Control","no-cache"); //Forces caches to obtain a new copy of the page from the origin server
response.setHeader("Cache-Control","no-store"); //Directs caches not to store the page under any circumstance
response.setDateHeader("Expires", 0); //Causes the proxy cache to see the page as "stale"
response.setHeader("Pragma","no-cache"); //HTTP 1.0 backward compatibility
String userName = (String) session.getAttribute("User");
String usertype = (String) session.getAttribute("Usertype");
if (null == userName) {
   request.setAttribute("Error", "Session has ended.  Please login.");
  RequestDispatcher rd = request.getRequestDispatcher("loginPage.jsp");
  rd.forward(request, response);
}
%>

<!DOCTYPE HTML PUBLIC "-//W3C//DTD HTML 4.01 Transitional//EN">
<html>
  <head>
    <base href="<%=basePath%>jsp/">
    
    <title>Administrator Instructions</title>
    
	<meta http-equiv="pragma" content="no-cache">
	<meta http-equiv="cache-control" content="no-cache">
	<meta http-equiv="expires" content="0">    
	<meta http-equiv="keywords" content="keyword1,keyword2,keyword3">
	<meta http-equiv="description" content="This is my page">
	<link rel="stylesheet" type="text/css" href="Instructions.css" media="screen" />

  </head>
  
  <body>
		
<center>
<div id="wrap">
<div id="upper_left">
<div id="header">
<h1><a href="jsp/mainPage.jsp">Draft Genome Evaluation Tool </a></h1>
<h1>(DraGnET)</h1><br>
<h2>Bioinformatics Lab</h2>
</div>

<div id="menu">
Welcome &nbsp; <%=usertype%>
<span class="titlebar_divider">|</span>
<a class="titlebar" href="mainPage.jsp">Home</a>
<span class="titlebar_divider">|</span>
<a class="titlebar" href="about.jsp">About DraGnET</a>
<span class="titlebar_divider">|</span>
<a class="titlebar" href="logout.jsp">Main Menu</a>
<span class="titlebar_divider">|</span>
<html:link page="/logout.do">Logout</html:link>
<span class="titlebar_divider">|</span>
<a class="titlebar" href="contact.jsp">Contact</a>
</div>

<div id="content">
	<br>
<div class = "left">

<center>
<h2><font size="3.5">Index</font></h2>
</center>
<ul>
<li><a href="Instructions.jsp#addNewStrain">Add a new strain</a></li>
<li><a href="Instructions.jsp#_Add genes to an existing strain">Add genes to an existing strain</a></li>
<li><a href="Instructions.jsp#_Add a new administrator">Add a new administrator/curator</a></li>
<li><a href="Instructions.jsp#_Delete a single gene from a single or multiple strains">Delete a single gene</a></li>
<li><a href="Instructions.jsp#_Delete multiple genes from a single strain">Delete multiple genes </a></li>
<li><a href="Instructions.jsp#_Delete a single strain"> Delete a single strain</a></li>
<li><a href="Instructions.jsp#_Delete an administrator">Delete an administrator/curator</a></li>
<li><a href="Instructions.jsp#_Update gene and strain information">Update gene/strain information</a></li>
<li><a href="Instructions.jsp#_Update administrator information">Update administrator/curator<br> information</a></li>
<li><a href="Instructions.jsp#_BLAST Search">BLAST Search</a></li>
<li><a href="Instructions.jsp#_Batch BLAST Search">Batch BLAST Search</a></li>
<li><a href="Instructions.jsp#_Batch BLAST Dissimilarity Search">Batch BLAST Dissimilarity Search</a></li>
<li><a href="Instructions.jsp#_Creating files- required formats">Required File Formats</a></li>
<li><a href="Instructions.jsp#_FASTA file generation">FASTA File Format and Generation</a></li>
<li><a href="Instructions.jsp#_Creating a BLAST database">Creating BLAST databases</a></li>
<li><a href="Instructions.jsp#_About DbConfig.txt">Important Files For Running DraGnET</a></li>
<li><a href="Instructions.jsp#_How to backup the mysql and blast database">Backing up MySQL and BLAST databases</a></li>
</ul>

</div>
</div>

<div id="content">
<div class = right>

<center>
<h2>Important Notes for Administrator</h2></center>
</div>

<div class = right>
Instructions are provided for all the functionalities of DraGnET as well as how to manage and maintain the database contents.  
It is important to remember when modifications are made to gene and strain information you need to do the following:<br><br>

<li>Make sure no other user (administrator or curator) is logged in and making modifications.</li><br>
<li>Generate new FASTA files for each strain stored in the MySQL database(See FASTA File Format and Generation). 
These files will be used to create new BLAST databases with the updated information.</li><br>
<li>Create new BLAST databases for each strain stored in the MySQL database(See Creating BLAST database(s)).</li><br>
<strong>Note:</strong> Failure to follow these procedures will result in discrepancies in the data.    
</div>


<div class="left1">
<br>
<br>
<br>
<h2><a name="addNewStrain"></a><span
style='font-size:12.0pt'><font color=#0171AF>Add a new strain</font></span></h2>
<p>
To add a new strain you need to enter the strain id, 
strain name and strain description.  Subsequently, you will be asked to upload a file containing gene information for genes associated 
with the new strain.  The file must follow a specific format. The file format as well as an example is provided in the 
Required File Formats section.  If you haven't already created the file(s) for each strain you need to do this before attempting to 
add a strain.  To add a new strain click on the Main Menu link located in the header menu then click on the Modification Page link 
located in the Welcome table.  Here you will find 
the "Add a new strain" link. Once the strain is added you need to immediately create a FASTA 
file (see FASTA File Format and Generation section) which will be used to create a BLAST database for the new strain
(see Creating BLAST databases section).
</p>
<br/>

<h2><a name="_Add genes to an existing strain"></a><span
style='font-size:12.0pt'><font color=#0171AF>Add genes to an existing strain</font></span></h2>
<p>
To add genes to an existing strain you will be asked to upload a file containing complete gene information for the genes to be added.  
The file must follow a specific format.  The format as well as an example is provided in the Required File Formats section. To add a new 
strain click on the Main Menu link located in the header menu then click on the Modification Page link 
located in the Welcome table.  Here you will find the "Add New Gene(s) Into Existing Strain" link. Remember, anytime a modification is made 
to gene or strain information, you must create a new FASTA file for each strain whose information including 
gene information has been modified(see FASTA File Format and Generation section).  Subsequently, you must create a new BLAST database for each
strain whose information has been modified(see Creating BLAST databases section).
</p><br/>
	
<h2><a name="_Add a new administrator"></a><span
style='font-size:12.0pt'><font color=#0171AF>Add a new administrator/curator</font></span></h2>
<p>
To add a new user you need to enter a new user name, password and user type (administrator/curator).  If the new user would like to set 
his or her own user name and password this information can be updated by going to Main Menu and following the "Add or Delete a User" link 
found in the Welcome table.
</p><br/>

<h2><a name="_Delete a single gene from a single or multiple strains"></a><span
style='font-size:12.0pt'><font color=#0171AF>Delete a gene from a single strain or multiple strains</font></span></h2>
<p>
To delete a single gene from a single strain or multiple strains you need to enter the gene id of the gene to be deleted and select the 
strain(s) from which you want to delete the gene. If gene id's are unique to each strain then you will only delete 
the gene from the strain associated with the gene id you entered, i.e. You will not be able to delete the gene from multiple strains. 
To delete a single gene from a single strain or multiple strains click on the Main Menu link located in the header menu then click on the 
Modification Page link located in the Welcome table.  Here you will find the "Delete A Single Gene" link. Remember, anytime a modification is made 
to gene or strain information, you must create a new FASTA file for each strain whose information including 
gene information has been modified(see FASTA File Format and Generation section).  Subsequently, you must create a new BLAST database for each
strain whose information has been modified(see Creating BLAST databases section). 
</p><br/>

<h2><a name="_Delete multiple genes from a single strain"></a><span
style='font-size:12.0pt'><font color=#0171AF>Delete multiple genes from a single strain</font></span></h2>
<p>
To delete multiple genes from a single strain you will be asked to upload a file containing gene information for the genes to 
be deleted. The file must follow a specific format.  The format as well as an example is provided in the Required File Formats section. 
To delete multiple genes from a single strain click on the Main Menu link located in the header menu then click on the Modification Page link 
located in the Welcome table.  Here you will find the "Delete Multiple Genes" link. Remember, anytime a modification is made 
to gene or strain information, you must create a new FASTA file for each strain whose information including 
gene information has been modified(see FASTA File Format and Generation section).  Subsequently, you must create a new BLAST database for each
strain whose information has been modified(see Creating BLAST databases section). <br/>
<strong>Note:</strong> If you delete all of the genes associated with a 
strain you must either go to the Modification Page and delete the strain or add new genes to the strain.  Otherwise, the strain will remain 
in the database with no association to any genes. 
</p><br/>

<h2><a name="_Delete a single strain"></a><span
style='font-size:12.0pt'><font color=#0171AF>Delete a single strain</font></span></h2>
<p>
To delete a single strain you will be asked to select the strain Id of the strain you want to delete. When 
deleting a single strain all of the genes associated with the strain will also be deleted.  To delete a single strain click 
on the Main Menu link located in the header menu then click on the Modification Page link 
located in the Welcome table.  Here you will find the "Delete A Single Strain" link. 
</p><br/>

<h2><a name="_Delete an administrator"></a><span
style='font-size:12.0pt'><font color=#0171AF>Delete an administrator/curator</font></span></h2>
<p>
To delete an administrator/curator go to the Main Menu and follow the "Add or Delete a User" link. <br/> <strong>Note:</strong> Before 
deleting a user make sure there is at least one user account still active.  If all accounts are deleted then a new user account will have to be 
created through MySQL.<br> <br>
<u>To create a new user account use the following steps:</u><br>
<strong>1.</strong>go to MySQL Command Line Client <br>
<strong>2.</strong>enter the password<br>
<strong>3.</strong>enter use hibernatedbtest;<br>
<strong>4.</strong>enter insert into logininformation (userid, password, usertype) values(your 'username', your 'password', your 'usertype');   
<br>
<b>Note:</b>You must put the username, password and usertype inside single quotes as shown above.</p><br/>

<h2><a name="_Update gene and strain information"></a><span
style='font-size:12.0pt'><font color=#0171AF>Update gene/strain information</font></span></h2>
<p>To update gene and strain information enter the gene id/strain id of the gene/strain to be updated.  Once the "id" is submitted the gene/strain 
information currently stored in the database will be displayed as "old" information and you will be provided options to enter "new" information.
Once the "new" information is submitted the "old" information will be overwritten and cannot be retrieved. To update gene and strain information
click on the Main Menu link located in the header menu then click on the Modification Page link 
located in the Welcome table.  Here you will find the "Update Gene Information" and "Update Strain Information" links. Remember, anytime a 
modification is made to gene or strain information, you must create a new FASTA file for each strain whose information including 
gene information has been modified(see FASTA File Format and Generation section).  Subsequently, you must create a new BLAST database for each
strain whose information has been modified(see Creating BLAST databases section). </p><br/>
 

<h2><a name="_Update administrator/curator information"></a><span
style='font-size:12.0pt'><font color=#0171AF>Update administrator/curator information</font></span></h2>
<p>To update user information go to the Main Menu and follow the "Update User Information" link.  You will be able to change user name,
user password and user type.  </p><br/>

<h2><a name="_BLAST Search"></a><span
style='font-size:12.0pt'><font color=#0171AF>BLAST Search</font></span></h2>
<p>BLAST Search accepts as input FASTA formatted protein sequences(see FASTA File Format and Generation).  When users run BLAST Search a copy of 
the results file will be stored automatically in the following location and must be manually deleted. Location: C:\blast\config\output.<br/>
The "output" folder in which the files are generated should not be deleted, only the files in the folder must be deleted.<br/>
<b>Important:</b> In the config folder there are three text files named batchBlastParams, blastParams and blastDissimilarity.  Do Not delete
these files!
</p><br>


<h2><a name="_Batch BLAST Search"></a><span
style='font-size:12.0pt'><font color=#0171AF>Batch BLAST Search</font></span></h2>
<p>Batch BLAST Search accepts as input a .txt file that contains FASTA formatted protein sequences (See FASTA File Format and Generation). 
In the case of cross-strain comparisons you should use the FASTA files as input for Batch BLAST Search.
Remember, the file must be a .txt file so it is recommended to copy the .faa files and save them as .txt files and then use them
as input for "Batch BLAST Search".  However, DO NOT delete or move the .faa files from C:\blast\BlastDB\ location.  
This will cause BLAST functionalities to fail. Remember, the FASTA files may be automatically generated by the DraGnET application 
(see FASTA File Format and Generation).  When users run Batch BLAST Search a copy of the results file will be stored automatically in the 
following location and must be manually deleted. Location: C:\blast\config\outputBatch. The "outputBatch" folder in which the files are generated 
should not be deleted, only the files in the folder must be deleted.<br/>
<b>Important:</b> In the config folder there are three text files named batchBlastParams, blastParams and blastDissimilarity.  Do Not delete
these files! </p>
<br>

<h2><a name="_Batch BLAST Dissimilarity Search"></a><span
style='font-size:12.0pt'><font color=#0171AF>Batch BLAST Dissimilarity Search</font></span></h2>
<p> Batch BLAST Dissimilarity Search accepts as input the results file from "Batch BLAST Search".  
When users run Batch BLAST Dissimilarity Search a copy of the results file will be stored automatically in the following location and must be manually deleted.  
Location: C:\blast\config\outputBatchDiss.<br/>
The "outputBatchDiss" folder in which the files are generated should not be deleted, only the files in the folder must be deleted.<br/>
<b>Important:</b> In the config folder there are three text files named batchBlastParams, blastParams and blastDissimilarity. Do Not delete
these files! </p>
<br>

<h2><a name="_Creating files- required formats"></a><span
style='font-size:12.0pt'><font color=#0171AF>Required File Formats</font></span></h2><br>
<u><i><b> File format required when adding or deleting gene information</b></i></u> <br>
You will be asked to upload a file containing complete gene information.  There are several requirements for the format of the 
file to be uploaded which are as follows:<br><br>
<strong>1.</strong>  The file must be a text file (e.g. genes.txt).  <br><br>
<strong>2.</strong>  Gene information must contain 9 attributes that are semicolon-separated with no space after each semicolon.<br> 
<strong>Note:</strong> There should be a total of nine semicolons per gene. If there are semicolons embedded in other places such as gene description or function, 
then those semicolons must be deleted or the file will not be uploaded. <br><br>
<strong>3.</strong>  The gene attributes must be in the following order in the file: <br> gene Id; gene function; protein sequence; gene description; gene name; protein size; localization of the protein (e.g. outer membrane);  
    	lipoProtein (this is either yes, no or null); signal sequence (this is either yes, no or null); <br><br>
		<u>Example of a file containing two genes in the proper format</u><br>
		HPS_01859;hypothetical protein;MIQRFQVGKRLSEMAIYNGVAYLAGQVPEDDSQDMYGQTK;COG0251 Putative translation initiation inhibitor,yjgF family; 
		hyp;54kDa;inner membrane;yes;no; <br> 
		HPS_01889;transcriptional regulator CysB;MPTYIHFKKSDEYYSIISKINIPLYNIVF;COG0583 Transcriptional regulator; 
		cysB;48kDa;outer membrane;no;no; 
		<br><br>
<strong>Note:</strong> Because draft genomes contain incomplete gene information (gene attributes with no assigned value), unknown gene attributes except the 
gene identifier (gene Id) must be set to "null". Although some attribute values will be null the file format is still the same.<br><br>   

<u>Example of a file containing 9 attribute values for one gene, some of which are null:</u> <br>
HPS_01919;hypothetical protein;MTMTETMTLSLGQQLKINIPLYNIKINIPLYNIKNARESKINISDEYYSIISPLYNI;COG1426 Uncharacterized protein conserved in bacteria;null;null;null;yes;null;
<br><br>

<h2><a name="_FASTA file generation"></a><span
style='font-size:12.0pt'><font color=#0171AF>FASTA File Format and Generation</font></span></h2>
<p>FASTA files for each strain stored in the MySQL database may be created automatically by going to the Main Menu link and following the 
"FASTA File Generation" link. The FASTA files (.faa) for each strain are generated and stored in the following location: C:\blast\BlastDB\.  
The Batch BLAST Search program accepts as input .txt files so it is recommended to copy the .faa files and save them as .txt files. 
However, DO NOT delete or move the .faa files from C:\blast\BlastDB\ location.  This will cause BLAST functionalities to fail. </p>
<br>
The FASTA format required for all BLAST capabilities is as follows:<br>
>Gene Id|Gene Description[Strain Name Strain Id]<br>
Protein Sequence <br><br>
<u>Example of FASTA format</u><br>
>HPS_0001|COG1409 Predicted phosphohydrolase[Haemophilus parasuis 29755]<br>
MIQRFQVGKRLSEMAIYNGVAYLAGGASDEFFYTVCAWQWW
<br><br>
<b>Note:</b> Standard users will be provided a different link for generating FASTA files for all of the strains stored in the MySQL database.  
The standard user link is "Generate FASTA Files".  When users follow this link FASTA files are not generated if they already exist 
(i.e. were generated by the administrator in order to create the BLAST databases); however if the FASTA files do not exist then they will be 
generated automatically.  Standard users will be able to download a .zip folder containing FASTA files for each strain stored in the database.  
The "Generate FASTA Files" link may also be used by administrators to download FASTA files but not for generating FASTA files for the purpose of 
creating the BLAST databases.  <br>
<b>Note:</b> When standard users generate FASTA files a copy of those files will be saved in the following location: C:\blast\UserFasta\.<br>
The copies of the files generated by the user must be deleted on a regular basis from the folder named UserFasta found in the location shown above, 
however DO NOT DELETE the folder named UserFasta.  
<br><br>

<h2><a name="_Creating a BLAST database"></a><span
style='font-size:12.0pt'><font color=#0171AF>Creating BLAST databases</font></span></h2>
<b>Important:</b> After the initial set of up DraGnET you should have uploaded genome data into the MySQL database.  Additionally, if you haven't
already done so, you need to generate FASTA files for each strain/genome stored in the MySQL database (see FASTA File Format and Generation).  
Make sure you have BLAST installed on the machine, the environment variable path defined, the ncbi.ini file copied into C:\Windows folder and
blastall copied into C:\Program Files\Apache Software Foundation\Tomcat 6.0 (these steps are detailed in the 
DraGnET_setup.doc provided with the setup package).  Before starting the BLAST database creation process go to C:\blast\BlastDB and make sure
FASTA files (.faa) are present for each strain stored in the database. Once all of these requirements are met you are ready to start creating the 
BLAST databases. <br> <br>
You need to use the command prompt to execute the formatdb command used for BLAST database creation. 
The formatdb command uses the FASTA files to create the BLAST databases and takes the following arguments: 
formatdb -i Input file(s) for formatting  -p Type of file(T for protein) -o Parse options (F for false and for not creating indexes). 
By typing this command, several new files representing BLAST databases will be generated and automatically store in the same folder 
as the FASTA file(s) (C:\blast\BlastDB\).<br><br>

<b>Example of BLAST database creation:</b> If there are five strains in the MySQL database, then there should be five FASTA (.faa) files stored
in C:\blast\BlastDB.  Each of the five FASTA files will be used to create five different BLAST databases. In other words, if there are five strains
named strain1, strain2, strain3, strain4, strain5 then corresponding FASTA files that are generated will be called fastaStrain1.faa, 
fastaStrain2.faa, fastaStrain3.faa, fastaStrain4.faa and fastaStrain5.faa. To create BLAST databases for each strain you would enter the following
commands one at a time in the command prompt:<br><br>
formatdb -i C:\blast\BlastDB\fastaStrain1.faa" -p T -o F (for creating the blast database for strain1)<br>
formatdb -i C:\blast\BlastDB\fastaStrain2.faa" -p T -o F (for creating the blast database for strain2)<br>
formatdb -i C:\blast\BlastDB\fastaStrain3.faa" -p T -o F (for creating the blast database for strain3)<br>
formatdb -i C:\blast\BlastDB\fastaStrain4.faa" -p T -o F (for creating the blast database for strain4)<br>
formatdb -i C:\blast\BlastDB\fastaStrain5.faa" -p T -o F (for creating the blast database for strain5)<br>
<br><br>

<u><i><b>Steps for creating the BLAST database(s)</b></i></u><br>
<strong>1.</strong>Go to the command prompt and type formatdb -i "C:\blast\BlastDB\yourStrainBlastDb.faa"  -p T -o F then hit enter, <br>
where "C:\blast\BlastDB\yourStrainBlastDb.faa" is the location including the file name where the FASTA file is found.<br>

<br><br>

<strong>2.</strong> Repeat step 1 for each strain stored in the MySQL database.
<br><br>

<strong>3.</strong> Go to C:\blast\BlastDB and make sure the BLAST database(s) were created and placed in the BlastDB folder.  If the BLAST 
databases were successfully created you will see the following three files for each strain: strain1BlastDb.faa.phr, strain1BlastDb.faa.pin, 
strain1BlastDb.faa.psq in addition to the .faa files.  Once the BLAST databases are created all BLAST functionalities provided with DraGnET are
ready to use.
<br><br>

<strong>4.</strong> Create a backup of the BLAST database(s) and the FASTA (.faa) files by copying the BlastDB folder to some other location. 
The backup can be used if the original files were to get corrupted or deleted.
<br><br>

<strong>Remember:</strong> <b>Every time a modification such as add, delete and update is made to gene or strain information you must do the 
following:</b><br>

1. Create new FASTA files for each strain (See FASTA File Format and Generation).<br>
 
2. Create new BLAST databases for each strain (See Creating BLAST database(s)). 
<br><br> 

<h2><a name="_About DbConfig.txt"></a><span
style='font-size:12.0pt'><font color=#0171AF>Important Files For Running DraGnET</font></span></h2><br>
<u><b>About DbConfig.txt</b></u><br>
The DbConfig.txt file is used to provide the path name or location information about the different supporting files required by the application 
to function properly. <br>
<b>Important:</b> This file should not be deleted and it is advised to keep a backup of this file. This file is 
present in the folder where you have installed Tomcat. Please do not move the file from this location as the application reads the file from the
Tomcat directory.  If you move it the program will not be able to read the file and may not work correctly.
The location of the Tomcat directory is C:\Program Files\Apache Software Foundation\Tomcat 6.0 and the DbConfig.txt file is present 
in this directory. Since this file contains the location information which is read by the application, the format of the data written in the file 
is fixed. <br>
Given below is a copy of DbConfig.txt contents.  This file contains location of all the files necessary for running the application.<br>
------------------------------------------------------------------------------------------------------------------------------- <br>
Blast:C:\\blast\\config\\blastParams.txt <br>
BatchBlast:C:\\blast\\config\\batchBlastParams.txt <br>
BlastFasta:C:\\blast\\BlastDB\\ <br>
BatchBlastDissimilarity:C:\\blast\\config\\blastDissimilarity.txt <br>
UserFasta:C:\\blast\\UserFasta\\ <br>
------------------------------------------------------------------------------------------------------------------------------- <br>
In the file contents shown above, every line starts with a heading followed by the path name for a file.
The heading has a special meaning to the application and depending on the heading, it reads the location and uses the file in that location 
to read certain parameters required by that section of the application to work properly.  For example, the line that starts with the heading
"Blast:" is used when the BLAST Search program is executed and uses the file named blastParams.txt present in the location  
"C:\blast\config\" to read certain parameters from that file.
This is the same case for "BatchBlast:" and "BatchBlastDissimilarity:". In case of "BlastFasta:" and "UserFasta:", the application reads the 
location and stores the FASTA files created from the FASTA File Generation program in the BlastDB folder and the files created from 
Generate FASTA Files program in the UserFasta folder. 
<br><br>

<b><u>About blastParams.txt</u></b><br>
The blastParams.txt file is used by the BLAST Search program and the location of the file is mentioned in DbConfig.txt (refer to this file 
for path information). The blastParams.txt file contains the following information:<br>
1.The location where the program generates the input file for BLAST Search. The input file contains the protein sequence(s)
entered by the user to be used with the BLAST Search program. The input file is used by the stand alone blastall program to read the user input
and BLAST against the user chosen BLAST database. <br>
2.The location where the output/result files created by the blastall program are to be stored.<br>
3.The location of the BLAST database(s) to be used for blasting against the input file.<br>

Given below is a copy of blastParams.txt:<br>
----------------------------------------------------------------------------------------------------<br>
inputFile-C:\\blast\\config\\output\\<br>
outputFile-C:\\blast\\config\\output\\<br>
databaseFile-C:\\blast\\BlastDB\\<br>
-----------------------------------------------------------------------------------------------------<br>
As the the heading indicates, the first two lines specify the locations for input and output files and the last line for BLAST database files.
Here, the input and output files are generated in the output folder.<br>
<br><br>

<b><u>About batchBlastParams.txt</u></b><br>
The batchBlastParams.txt file is used by the Batch BLAST Search program and the location of his file is mentioned in DbConfig.txt (refer to this file 
for path information). The batchBlastParams.txt file contains the same information as described for the blastParams.txt file.<br> 

Given below is a copy of batchBlastParams.txt:<br>
---------------------------------------------------------------------------------------------------------<br>
inputFile-C:\\blast\\config\\outputBatch\\<br>
outputFile-C:\\blast\\config\\outputBatch\\<br>
databaseFile-C:\\blast\\BlastDB\\<br>
----------------------------------------------------------------------------------------------------------<br>
As the the heading indicates, the first two lines specify the locations for input and output files and the last line for BLAST database files.
Here the input and output files are generated in the output folder.<br>
<br><br>

<b><u>About blastDissimilarity.txt</u></b><br>
The blastDissimilarity.txt file is used by the Batch BLAST Dissimilarity Search program and the location of this file is mentioned in DbConfig.txt. (refer to this file 
for path information). <br>

Given below is a copy of blastDissimilarity.txt:<br>
--------------------------------------------------------------------------------------------------------------<br>
inputFile-C:\\blast\\config\\outputBatchDiss\\<br>
outputFile-C:\\blast\\config\\outputBatchDiss\\<br>
--------------------------------------------------------------------------------------------------------------<br>
As the the heading indicates the two lines specify the locations for input and output files.
Here the input and output files are generated in outputBatchDiss folder.<br>
<br><br>

<b>Important Reminders</b> <br>
1. Keep the Dbconfig.txt file in the specified location C:\Program Files\Apache Software Foundation\Tomcat 6.0<br>
2. Make sure the BlastDB, UserFasta and config folders are present in C:\blast before running the application.<br>
3. Do not delete any of the folders specified above and make sure to keep a backup copy of each folder and file.  All of the files and folders
mentioned above are required by the application to run several of the programs found in DraGnET. <br> 
4. User generated copies of files found in the folders named "output", "outputBatch", and "UserFasta" need to be deleted
on a regular basis but DO NOT delete the folders.
<br><br>


<h2><a name="_How to backup the mysql and blast database"></a><span
style='font-size:12.0pt'><font color=#0171AF>Backing up the MySQL and BLAST databases</font></span></h2><br>
<b>How to back up the MySQL database</b><br>
1. Go to the GUI MySQLAdministrator installed on the machine.  This can be found under C:\Program Files\MySQL GUI Tools 5.0 <br>
2. Click on the MySQLAdministrator.exe to start the GUI.<br>
3. Enter the password for the MySQL database. <br>
4. Click on backup and create a project if you are backing up for the first time.  Later on you can use the same project for backup.<br>
5. Once you create a new project select the database you need to back up (i.e. hibernatedbtest) and put it in the right pane. <br> 
6. Save the project and click on executeBackup now.<br>
7. Since the project is already created, the next time you need to backup , just click on the project name and click on excuteBackup now.
It will ask you for a location to store the back up.<br><br>
 
<b>How to restore the MySQL database in case of accidental deletion</b><br>
Follow the same steps mentioned above until you enter the password and come to the main screen.  Rather than clicking on backup this time 
click on Restore, click on "open backup file", select the back up file (use the most recent one) and then click on "start restore".
 <br><br>
 
<b>How to backup the BLAST Databases</b><br>
Copy the BLASTDB folder found in C:\blast\ to another location.  Remember, this folder will contain the FASTA files and the BLAST 
databases for each strain stored in the MySQL database.  Each time you update gene and strain data and re-create the FASTA files and the BLAST 
databases you should keep a new backup of the BlastDB folder. 
 
</div>


	
<div style="clear: both;"> </div>
</div>

<div id="footer">
Designed by <a href="http://www.free-css-templates.com/">Free CSS Templates</a>, Thanks to <a href="http://www.dubaiapartments.biz/">Dubai Villas</a>
</div>
</div>


</center>
</body>
</html>
					
