# Supplementary material for: DraGnET: Software for storing, managing and analyzing annotated draft genome sequence data
Source: BMC Bioinformatics. 2010 Feb 22;11:100. doi: 10.1186/1471-2105-11-100 (PMC3098051; doi:10.1186/1471-2105-11-100)
Supplement: Additional file 1 — Source code for the DraGnET software. This folder contains the source code for the DraGnET software. [file 1471-2105-11-100-S1.ZIP › DraGnETSourceCode/jsp/loginPage.jsp]

<%@ page language="java" import="java.util.*" pageEncoding="ISO-8859-1"%>
<%@ taglib uri="http://struts.apache.org/tags-bean" prefix="bean" %>
<%@ taglib uri="http://struts.apache.org/tags-html" prefix="html" %>
<%@ taglib uri="http://struts.apache.org/tags-logic" prefix="logic" %>
<%@ taglib uri="http://struts.apache.org/tags-tiles" prefix="tiles" %>

<%
String path = request.getContextPath();
String basePath = request.getScheme()+"://"+request.getServerName()+":"+request.getServerPort()+path+"/";
response.setHeader("Cache-Control","no-cache"); //Forces caches to obtain a new copy of the page from the origin server
response.setHeader("Cache-Control","no-store"); //Directs caches not to store the page under any circumstance
response.setDateHeader("Expires", 0); //Causes the proxy cache to see the page as "stale"
response.setHeader("Pragma","no-cache"); //HTTP 1.0 backward compatibility
 double currentTimeValue = System.currentTimeMillis();
 System.out.println("Time in mili seconds Double" +currentTimeValue);
 String currentTime =  Double.toString(currentTimeValue);
 System.out.println("Time in mili seconds" +currentTime);
%>

<!DOCTYPE HTML PUBLIC "-//W3C//DTD HTML 4.01 Transitional//EN">
<html>
  <head>
    <base href="<%=basePath%>">
    
    <title>Login</title>
    
	<meta http-equiv="pragma" content="no-cache">
	<meta http-equiv="cache-control" content="no-cache">
	<meta http-equiv="expires" content="0">    
	<meta http-equiv="keywords" content="keyword1,keyword2,keyword3">
	<meta http-equiv="description" content="This is my page">
	
 <link rel="stylesheet" type="text/css" href="style3.css" media="screen" />
 
<script language="javascript">  window.history.forward(1); </script> 
</head>
  
 <body>
 <center>
<html:form action="/login" method="post" onsubmit="return validateLoginForm(this);">
<div id="wrap">
<div id="upper_left">
<div id="header">
<h1><a href="jsp/mainPage.jsp">Draft Genome Evaluation Tool </a></h1>
<h1>(DraGnET)</h1><br>
<h2>Bioinformatics Lab</h2>
</div>


<div id="menu">
<a class="titlebar" href="jsp/loginPage.jsp">Sign In: Administrator/Curator Only!</a>
<span class="titlebar_divider">|</span>
<a class="titlebar" href="jsp/about.jsp">About DraGnET</a>
<span class="titlebar_divider">|</span>
<a class="titlebar" href="jsp/contact.jsp">Contact</a>
</div>

<div id="content">
<br/>
<div class="right">

<h2><font color=#0171AF>Instructions for the use of this page</font></h2>
Authorized administrator(s) and curator(s) must login to make changes to the database.

</div>

<div class="left"> 

<center>
<h2><font size=" 3">Menu</font></h2></center>
<ul>
<li><a href="jsp/quickquery.jsp"><font size="3" >Quick Search</font> </a> </li>
<li><a href="jsp/geneStrain.jsp"><font size=" 3">Advanced Search</font> </a></li> 
<li><a href="jsp/blastSearch.jsp"><font size=" 3">BLAST Search</font></a></li>
<li><a href="jsp/batchBlastSearch.jsp"><font size=" 3">Batch BLAST Search</font></a></li>
<li><a href="jsp/strainFastaFormat.jsp"><font size=" 3">Generate FASTA Files</font></a></li>
<li><a href="jsp/batchBlastDissimilarity.jsp"><font size=" 3">Batch BLAST Dissimilarity Search</font></a></li>
</ul>
<center>
<h2><font size=" 3">Links</font></h2></center>
<ul>
<li><a href="http://www.wikipedia.org/"><font size=" 3">Wikipedia</font></a></li> 
<li><a href="http://www.google.com/"><font size=" 3">Google </font></a></li> 
<li><a href="http://www.ncbi.nlm.nih.gov/"><font size=" 3">NCBI HomePage</font></a></li> 
</ul>
</div>

</div>
<div id="content">
<div class="right">


</div>


<div class = "right">
	<table width="450" border="1" align="center" cellpadding="0" cellspacing="0">
		<tr>
			<td>
				
				<table border="0" cellspacing="2" cellpadding="1" width="100%" >
					<tr bgcolor="#D1E6EF">
						<td align="center" colspan="3"><font size="5">Login</font></td>
					</tr> 
					<tr><td colspan="2"><p>&nbsp;</p></td>
	<td><html:hidden property="lastlogonform" value = "<%=currentTime%>"/></td>
	</tr>
	
<tr align="left">
<td align="center">User ID:</td> 
<td><html:text property="username" size="30" maxlength="30"/></td>
</tr> 

<tr align="left">
<td align="center">Password:</td> 
<td><html:password property="password" size="30" maxlength="30"/></td>
</tr> 

<tr align="left">
<td align="center">Login As:</td> 
<td> 
<html:select property="usertype"  >
<option>---------------Login As---------------</option>
<option value="Administrator">Administrator</option>
<option value="Curator">Curator</option>
</html:select>
</td>
</tr> 
	
<tr>
<tr><td colspan="2"><p>&nbsp;</p></td></tr>

<tr><td align="left" colspan="2"><html:submit> Login Now</html:submit>&nbsp;&nbsp;&nbsp;&nbsp;&nbsp;&nbsp;&nbsp;&nbsp;&nbsp;
&nbsp;&nbsp;&nbsp;&nbsp;&nbsp;&nbsp;&nbsp;&nbsp;&nbsp;&nbsp;&nbsp;&nbsp;&nbsp;&nbsp;&nbsp;&nbsp;&nbsp;&nbsp;&nbsp;&nbsp;&nbsp;
&nbsp;&nbsp;&nbsp;&nbsp;&nbsp;&nbsp;&nbsp; <a href="jsp/forgotPassword.jsp"><strong>Forgot Password</strong></a></td>

</tr>
<tr>
</tr>

 
				</table>
				
			</td>
		</tr>
	</table>
	</div>

 

	<div style="clear: both;"> </div>

	 
</div>

<div id="footer">
Designed by <a href="http://www.free-css-templates.com/">Free CSS Templates</a>, Thanks to <a href="http://www.dubaiapartments.biz/">Dubai Villas</a>
</div>

</div>

<html:javascript formName="loginForm" dynamicJavascript="true" staticJavascript="true"/>	
</html:form>
</center>
</body>
</html>

 
