# Supplementary material for: DraGnET: Software for storing, managing and analyzing annotated draft genome sequence data
Source: BMC Bioinformatics. 2010 Feb 22;11:100. doi: 10.1186/1471-2105-11-100 (PMC3098051; doi:10.1186/1471-2105-11-100)
Supplement: Additional file 1 — Source code for the DraGnET software. This folder contains the source code for the DraGnET software. [file 1471-2105-11-100-S1.ZIP › DraGnETSourceCode/jsp/loginSuccess.jsp]

<%@ page language="java" import="java.util.*" pageEncoding="ISO-8859-1"%>
<%@ taglib uri="http://struts.apache.org/tags-bean" prefix="bean"%> 
<%@ taglib uri="http://struts.apache.org/tags-html" prefix="html"%>
<%@ taglib uri="http://struts.apache.org/tags-logic" prefix="logic" %>
<%@ taglib uri="http://struts.apache.org/tags-tiles" prefix="tiles" %>
<%
String path = request.getContextPath();
String basePath = request.getScheme()+"://"+request.getServerName()+":"+request.getServerPort()+path+"/";

response.setHeader("Cache-Control","no-cache"); //Forces caches to obtain a new copy of the page from the origin server
response.setHeader("Cache-Control","no-store"); //Directs caches not to store the page under any circumstance
response.setDateHeader("Expires", 0); //Causes the proxy cache to see the page as "stale"
response.setHeader("Pragma","no-cache"); //HTTP 1.0 backward compatibility
String userName = (String) session.getAttribute("User");
String usertype = (String) session.getAttribute("Usertype");
if (null == userName) {
   request.setAttribute("Error", "Session has ended.  Please login.");
   RequestDispatcher rd = request.getRequestDispatcher("loginPage.jsp");
   rd.forward(request, response);
  
}
 System.out.println("Username" + userName);
%>

<!DOCTYPE HTML PUBLIC "-//W3C//DTD HTML 4.01 Transitional//EN">
<html>
  <head>
    <base href="<%=basePath%>">
    
    <title>Login Success</title>
    
	<meta http-equiv="pragma" content="no-cache">
	<meta http-equiv="cache-control" content="no-cache">
	<meta http-equiv="expires" content="0">    
	<meta http-equiv="keywords" content="keyword1,keyword2,keyword3">
	<meta http-equiv="description" content="This is my page">
	<link rel="stylesheet" type="text/css" href="style3.css" media="screen" />
  </head>
  
 <body>
 <center>

<div id="wrap">
<div id="upper_left">
<div id="header">
<h1><a href="jsp/mainPage.jsp">Draft Genome Evaluation Tool </a></h1>
<h1>(DraGnET)</h1><br>
<h2>Bioinformatics Lab</h2>
</div>

<div id="menu">
Welcome &nbsp; <%=usertype%>
<span class="titlebar_divider">|</span>
<a class="titlebar" href="jsp/mainPage.jsp">Home</a>
<span class="titlebar_divider">|</span>
<a class="titlebar" href="jsp/about.jsp">About DraGnET</a>
<span class="titlebar_divider">|</span>
<a class="titlebar" href="jsp/logout.jsp">Main Menu</a>
<span class="titlebar_divider">|</span>
<a href="jsp/Instructions.jsp"> Administrator Instructions</a>
<span class="titlebar_divider">|</span>
<html:link page="/logout.do">Logout</html:link>
<span class="titlebar_divider">|</span>
<a class="titlebar" href="jsp/contact.jsp">Contact</a>

</div>

<div id="content">

<br/>
<div class = "right">
<h2><font color=#0171AF>Instructions for the use of this page</font></h2>
Links provided in the table can be used by the administrator to perform searches, database operations (add, delete,and update gene, strain and 
user information), and access all functionalities related to BLAST.
<br ><br>
</div>


<div class="left"> 

<center>
<h2><font size=" 3">Menu</font></h2></center>
<ul>
<li><a href="jsp/quickquery.jsp"><font size="3" >Quick Search</font> </a> </li>
<li><a href="jsp/geneStrain.jsp"><font size=" 3">Advanced Search</font> </a></li> 
<li><a href="jsp/blastSearch.jsp"><font size=" 3">BLAST Search</font></a></li>
<li><a href="jsp/batchBlastSearch.jsp"><font size=" 3">Batch BLAST Search</font></a></li>
<li><a href="jsp/blastFastaFormat.jsp"><font size=" 3">FASTA File Generation</font></a></li>
<li><a href="jsp/batchBlastDissimilarity.jsp"><font size=" 3">Batch BLAST Dissimilarity Search</font></a></li>
</ul>
<center>
<h2><font size=" 3">Links</font></h2></center>
<ul>
<li><a href="http://www.wikipedia.org/"><font size=" 3">Wikipedia</font></a></li> 
<li><a href="http://www.google.com/"><font size=" 3">Google </font></a></li> 
<li><a href="http://www.ncbi.nlm.nih.gov/"><font size=" 3">NCBI HomePage</font></a></li> 
</ul>

</div>

</div>

<div id="content">
<div class="right">


</div>


<div class = "right">

	<table width="400" border="1" align="center" cellpadding="0" cellspacing="0">
		<tr>
			<td>
				
				<table border="0" cellspacing="2" cellpadding="1" width="100%" >
					<tr bgcolor="#ACD3E5">
						<td align="center" colspan="3"><font size="5">Welcome &nbsp; <%=usertype%></font></td>
					</tr> 
					 
					  <tr><td></td></tr>
					   
					     <tr><td></td></tr>
					     <tr><td align="left"><a href="jsp/modificationPage.jsp">&nbsp;Modification Page</a></td>
					      <tr><td align="left"><a href="jsp/quickquery.jsp">&nbsp;Quick Search</a></td>
					       <tr><td align="left"><a href="jsp/geneStrain.jsp">&nbsp;Advanced Search</a></td>
					        <tr><td align="left"><a href="jsp/blastSearch.jsp">&nbsp;BLAST Search</a></td></tr>
					       <tr><td align="left"><a href="jsp/batchBlastSearch.jsp">&nbsp;Batch BLAST Search</a></td></tr>
					       <tr><td align="left"><a href="jsp/blastFastaFormat.jsp">&nbsp;FASTA File Generation</a></td></tr>
					       <tr><td align="left"><a href="jsp/batchBlastDissimilarity.jsp">&nbsp;Batch Blast Dissimilarity Search</a></td></tr>
					        <tr><td align ="left"><a href="jsp/userModification.jsp">&nbsp;Add or Delete A User </a></td></tr>
					        <tr><td align ="left"><a href="jsp/userModification.jsp">&nbsp;Update User Information </a></td></tr>
					     </table>
						</td>
		</tr>
	</table>
	</div>


<div style="clear: both;"> </div>


</div>
<div id="footer">
Designed by <a href="http://www.free-css-templates.com/">Free CSS Templates</a>, Thanks to <a href="http://www.dubaiapartments.biz/">Dubai Villas</a>
</div>

</div>
	

</center>
</body>
</html>

 
