# Supplementary material for: DraGnET: Software for storing, managing and analyzing annotated draft genome sequence data
Source: BMC Bioinformatics. 2010 Feb 22;11:100. doi: 10.1186/1471-2105-11-100 (PMC3098051; doi:10.1186/1471-2105-11-100)
Supplement: Additional file 1 — Source code for the DraGnET software. This folder contains the source code for the DraGnET software. [file 1471-2105-11-100-S1.ZIP › DraGnETSourceCode/jsp/queryresult.jsp]

<%@ page language="java" pageEncoding="ISO-8859-1"%>

<%@ taglib uri="http://struts.apache.org/tags-bean" prefix="bean" %>
<%@ taglib uri="http://struts.apache.org/tags-html" prefix="html" %>
<%@ taglib uri="http://struts.apache.org/tags-logic" prefix="logic" %>
<%@ taglib uri="http://struts.apache.org/tags-tiles" prefix="tiles" %>
<%@page import="hibernateDatabase.*"%>

<%
 //getting value
//Strain strain = new Strain();
Strain strain = (Strain)request.getAttribute("strainInfo");
String strainId=strain.getStrainId();
String strainDescription =strain.getStrainDescription();

%>


<!DOCTYPE HTML PUBLIC "-//W3C//DTD HTML 4.01 Transitional//EN">
<html:html lang="true">
  <head>
    <html:base />
    
    <title>queryresult.jsp</title>

	<meta http-equiv="pragma" content="no-cache">
	<meta http-equiv="cache-control" content="no-cache">
	<meta http-equiv="expires" content="0">    
	<meta http-equiv="keywords" content="keyword1,keyword2,keyword3">
	<meta http-equiv="description" content="This is my page">
	<!--
	<link rel="stylesheet" type="text/css" href="styles.css">
	-->

  </head>
  
  <body>
    Strain Information page 
    <p> <p>

    <br>
    
    <p>Strain Information</p>
<blockquote>
	<table border="0" width="65%" id="table1" style="border-collapse: collapse">
		<tr>
			<td width="24%">Strain ID</td>
			<td width="75%">: &nbsp;&nbsp;<%=strainId%></td>
			
		</tr>
		<tr>
			<td width="24%">Strain Name</td>
			<td width="75%">:</td>
		</tr>
		<tr>
			<td width="24%">Description</td>
			<td width="75%">: &nbsp;&nbsp;  <%=strainDescription%></td>
		
		</tr>
		<tr> <td>  </td></tr>
		<tr> <td>  </td></tr>
		<tr> <td>  </td></tr>
		<tr> <td>  </td></tr>
		<tr> <td>  </td></tr>
		<tr> <td>  </td></tr>
		<tr> <td>  </td></tr>
		<tr> <td>  </td></tr>
		<tr> <td>  </td></tr>
		<tr> <td>  </td></tr>
		<tr> <td>  </td></tr>
			<tr>
			<td colspan="2"><a href="Download">Download</a> File contains 
			information for all genes in this strain</td>
		</tr>
	
	</table>
</blockquote>

<p>&nbsp;&nbsp;&nbsp; </p>

&nbsp;&nbsp;&nbsp;

<a href="Back">

<INPUT onclick=window.history.go(-1); type=button value=Back name=button1></a>&nbsp;&nbsp;&nbsp;&nbsp;&nbsp;&nbsp;&nbsp;&nbsp;&nbsp;&nbsp;&nbsp;&nbsp;&nbsp;&nbsp; &nbsp;&nbsp;&nbsp;

<a href="Home">

<INPUT onclick=window.history.go(-1); type=button value=Home name=button2></a> 
    
  </body>
</html:html>
