# Supplementary material for: DraGnET: Software for storing, managing and analyzing annotated draft genome sequence data
Source: BMC Bioinformatics. 2010 Feb 22;11:100. doi: 10.1186/1471-2105-11-100 (PMC3098051; doi:10.1186/1471-2105-11-100)
Supplement: Additional file 1 — Source code for the DraGnET software. This folder contains the source code for the DraGnET software. [file 1471-2105-11-100-S1.ZIP › DraGnETSourceCode/jsp/quickquery.jsp]

<%@ page language="java" pageEncoding="ISO-8859-1"%>
<%@ taglib uri="http://struts.apache.org/tags-bean" prefix="bean"%> 
<%@ taglib uri="http://struts.apache.org/tags-html" prefix="html"%>
 
<%
String path = request.getContextPath();
String basePath = request.getScheme()+"://"+request.getServerName()+":"+request.getServerPort()+path+"/";
%>
<%
int flag =0;
String usertype;
if (session.getAttribute("loggedIn")!= null)
{
response.setHeader("Cache-Control","no-cache"); //Forces caches to obtain a new copy of the page from the origin server
response.setHeader("Cache-Control","no-store"); //Directs caches not to store the page under any circumstance
response.setDateHeader("Expires", 0); //Causes the proxy cache to see the page as "stale"
response.setHeader("Pragma","no-cache"); //HTTP 1.0 backward compatibility
String userName = (String) session.getAttribute("User");
 if (null == userName) {
  request.setAttribute("Error", "Session has ended.  Please login.");
   RequestDispatcher rd = request.getRequestDispatcher("loginPage.jsp");
  rd.forward(request, response);
}
 
flag =1;
}
%>

<!DOCTYPE HTML PUBLIC "-//W3C//DTD HTML 4.01 Transitional//EN">
<html>
<head>
 	<title>Quick Search</title>
   <base href="<%=basePath%>">
    <meta http-equiv="pragma" content="no-cache">
	<meta http-equiv="cache-control" content="no-cache">
	<meta http-equiv="expires" content="0">    
	<meta http-equiv="keywords" content="keyword1,keyword2,keyword3">
	<meta http-equiv="description" content="This is my page">
	<link rel="stylesheet" type="text/css" href="style3.css" media="screen" />
  </head>
 <body>
<html:form action ="/quickquery">
	<center>
	
 <div id="wrap">
<div id="upper_left">
<div id="header">
<h1><a href="jsp/mainPage.jsp">Draft Genome Evaluation Tool </a></h1>
<h1>(DraGnET)</h1><br>
<h2>Bioinformatics Lab</h2>
</div>


<div id="menu">
<%if(flag==1)
	{ 
	usertype = (String) session.getAttribute("Usertype");
%>
Welcome &nbsp; <%=usertype%>
<span class="titlebar_divider">|</span>
<a class="titlebar" href="jsp/mainPage.jsp">Home</a>
<span class="titlebar_divider">|</span>
<a class="titlebar" href="jsp/about.jsp">About DraGnET</a>
<span class="titlebar_divider">|</span>
<a class="titlebar" href="jsp/logout.jsp">Main Menu</a>
<span class="titlebar_divider">|</span>
<a href="jsp/Instructions.jsp"> Administrator Instructions</a>
<span class="titlebar_divider">|</span>
<html:link page="/logout.do">Logout</html:link>
<span class="titlebar_divider">|</span>
<a class="titlebar" href="jsp/contact.jsp">Contact</a>

<%
	}
	else if(flag==0)
	{
 %>
 <a class="titlebar" href="jsp/mainPage.jsp">Home</a>
<span class="titlebar_divider">|</span>
<a class="titlebar" href="jsp/about.jsp">About DraGnET</a>
<span class="titlebar_divider">|</span>
<a class="titlebar" href="jsp/contact.jsp">Contact</a>
 
<%
	}
	%>

</div>
<div id="content">
<br/>
<div class = "right">

<h2><font color=#0171AF>Instructions for the use of this page</font></h2> 
Quick Search provides the following single attribute search criteria: gene identifier (gene Id), gene name, protein sequence and  
strain identifier (strain Id). When a search is performed using gene id, gene name or protein sequence the search will  
be performed across all of the strains present in the database. Complete gene information, including the identifier(s) and name(s) of the 
strain(s) in which the genes are found, will be displayed. Query results based upon a strain id will include complete strain information  
and the option to download a text file containing complete gene information for all of the genes in the strain.  
 
</div>

<div class="left"> 

<center>
<h2><font size=" 3">Menu</font></h2></center>
<ul>
<li><a href="jsp/quickquery.jsp"><font size="3" >Quick Search</font> </a> </li>
<li><a href="jsp/geneStrain.jsp"><font size=" 3">Advanced Search</font> </a></li> 
<li><a href="jsp/blastSearch.jsp"><font size=" 3">BLAST Search</font></a></li>
<li><a href="jsp/batchBlastSearch.jsp"><font size=" 3">Batch BLAST Search</font></a></li>
<li><a href="jsp/strainFastaFormat.jsp"><font size=" 3">Generate FASTA Files</font></a></li>
<li><a href="jsp/batchBlastDissimilarity.jsp"><font size=" 3">Batch BLAST Dissimilarity Search</font></a></li>
</ul>
<center>
<h2><font size=" 3">Links</font></h2></center>
<ul>
<li><a href="http://www.wikipedia.org/"><font size=" 3">Wikipedia</font></a></li> 
<li><a href="http://www.google.com/"><font size=" 3">Google </font></a></li> 
<li><a href="http://www.ncbi.nlm.nih.gov/"><font size=" 3">NCBI HomePage</font></a></li> 
</ul>
</div>

</div>
<div id="content">
<div class="right">


</div>

<div class="right"> 

	<table width="450" border="1" align="center" cellpadding="0" cellspacing="0">
	<tr>
		<td>
			<table border="0" cellspacing="2" cellpadding="1" width="100%" >
					<tr bgcolor="#D1E6EF">
						<td align="center" colspan="2"><font size="5" >Search By</font></td>
					</tr> 

					<tr><td colspan="2"><p>&nbsp;</p></td></tr>
					<tr >
						
						<td align="left"> 
							<html:radio property="selectedItem" value="geneId"/>&nbsp;Gene Id
							
						</td>
						
						
					</tr> 
						<tr >
						
						<td align="left"> 
							<html:radio property="selectedItem" value="geneName"/>&nbsp;Gene Name
							
						</td>
						
					</tr> 
					
					<tr >
						<td align="left"> 
							<html:radio property="selectedItem" value="proteinSequence"/>&nbsp;Protein Sequence
							
						</td>
						
					</tr> 
					
					<tr >
						<td align="left"> 
							<html:radio property="selectedItem" value="strainId"/>&nbsp;Strain Id
							
						</td>
						
					</tr> 
					
									
					
					<tr><td colspan="2"><p>&nbsp;</p></td></tr>
					<tr>
						<td align="center" colspan="2"><html:submit/></td>
					</tr>
				</table>
			</td>	
		</tr>
	</table>
	</div>
		
<div style="clear: both;"> </div>


</div>
<div id="footer">
Designed by <a href="http://www.free-css-templates.com/">Free CSS Templates</a>, Thanks to <a href="http://www.dubaiapartments.biz/">Dubai Villas</a>

</div>
</div>
	</center>	
		
		</html:form>
		</body>
</html>

 
