# Supplementary material for: DraGnET: Software for storing, managing and analyzing annotated draft genome sequence data
Source: BMC Bioinformatics. 2010 Feb 22;11:100. doi: 10.1186/1471-2105-11-100 (PMC3098051; doi:10.1186/1471-2105-11-100)
Supplement: Additional file 1 — Source code for the DraGnET software. This folder contains the source code for the DraGnET software. [file 1471-2105-11-100-S1.ZIP › DraGnETSourceCode/jsp/strainFastaFormatSuccess.jsp]

<%@ page language="java"  pageEncoding="ISO-8859-1"%><%@page import="java.io.FileInputStream"%><%@ taglib uri="http://struts.apache.org/tags-bean" prefix="bean" %><%@ taglib uri="http://struts.apache.org/tags-html" prefix="html" %><%@ taglib uri="http://struts.apache.org/tags-logic" prefix="logic" %><%@ taglib uri="http://struts.apache.org/tags-tiles" prefix="tiles" %><%
String path = request.getContextPath();String basePath = request.getScheme()+"://"+request.getServerName()+":"+request.getServerPort()+path+"/";response.setContentType("zip"); String filename = "Fasta.zip";String disHeader =  "attachment; filename="+filename; response.setHeader("Content-Disposition",disHeader);	String zipfileLocation = (String)request.getAttribute("fileLocation"); FileInputStream fis = new FileInputStream(zipfileLocation+"Fasta.zip");  int count; byte[] buffer = new byte[8192]; while ((count = fis.read(buffer,0,buffer.length)) > 0){response.getOutputStream().write(buffer, 0, count); 
} fis.close(); %>
