# Supplementary material for: DraGnET: Software for storing, managing and analyzing annotated draft genome sequence data
Source: BMC Bioinformatics. 2010 Feb 22;11:100. doi: 10.1186/1471-2105-11-100 (PMC3098051; doi:10.1186/1471-2105-11-100)
Supplement: Additional file 1 — Source code for the DraGnET software. This folder contains the source code for the DraGnET software. [file 1471-2105-11-100-S1.ZIP › DraGnETSourceCode/jsp/strainIdquery.jsp]

<%@ page language="java" pageEncoding="ISO-8859-1"%>
<%@ taglib uri="http://struts.apache.org/tags-bean" prefix="bean"%> 
<%@ taglib uri="http://struts.apache.org/tags-html" prefix="html"%>
<%@page import="com.example.struts.form.*"%>

<%
String path = request.getContextPath();
String basePath = request.getScheme()+"://"+request.getServerName()+":"+request.getServerPort()+path+"/";
%>
<%
int flag =0;
String usertype;
if (session.getAttribute("loggedIn")!= null)
{
response.setHeader("Cache-Control","no-cache"); //Forces caches to obtain a new copy of the page from the origin server
response.setHeader("Cache-Control","no-store"); //Directs caches not to store the page under any circumstance
response.setDateHeader("Expires", 0); //Causes the proxy cache to see the page as "stale"
response.setHeader("Pragma","no-cache"); //HTTP 1.0 backward compatibility
String userName = (String) session.getAttribute("User");
 if (null == userName) {
  request.setAttribute("Error", "Session has ended.  Please login.");
   RequestDispatcher rd = request.getRequestDispatcher("loginPage.jsp");
  rd.forward(request, response);
}
 flag =1;
}
%>
<!DOCTYPE HTML PUBLIC "-//W3C//DTD HTML 4.01 Transitional//EN">
<html>
<head>
 	<title>JSP for StrainIdqueryForm form</title>
   <base href="<%=basePath%>">
    <meta http-equiv="pragma" content="no-cache">
	<meta http-equiv="cache-control" content="no-cache">
	<meta http-equiv="expires" content="0">    
	<meta http-equiv="keywords" content="keyword1,keyword2,keyword3">
	<meta http-equiv="description" content="This is my page">
	<link rel="stylesheet" type="text/css" href="style3.css" media="screen" />
  </head>
  
  

 <body>
	<html:form action="/strainIdquery" method="post" onsubmit="return validateStrainIdqueryForm(this);">
	<center>
 <div id="wrap">
<div id="upper_left">
<div id="header">
<h1><a href="jsp/mainPage.jsp">Draft Genome Evaluation Tool </a></h1>
<h1>(DraGnET)</h1><br>
<h2>Bioinformatics Lab</h2>
</div>

<div id="menu">
<%if(flag==1)
	{ 
	usertype = (String) session.getAttribute("Usertype");
%>
Welcome &nbsp; <%=usertype%>
<span class="titlebar_divider">|</span>
<a class="titlebar" href="jsp/mainPage.jsp">Home</a>
<span class="titlebar_divider">|</span>
<a class="titlebar" href="jsp/about.jsp">About DraGnET</a>
<span class="titlebar_divider">|</span>
<a class="titlebar" href="jsp/logout.jsp">Main Menu</a>
<span class="titlebar_divider">|</span>
<a href="jsp/Instructions.jsp"> Administrator Instructions</a>
<span class="titlebar_divider">|</span>
<html:link page="/logout.do">Logout</html:link>
<span class="titlebar_divider">|</span>
<a class="titlebar" href="jsp/contact.jsp">Contact</a>

<%
	}
	else if(flag==0)
	{
 %>
 <a class="titlebar" href="jsp/mainPage.jsp">Home</a>
<span class="titlebar_divider">|</span>
<a class="titlebar" href="jsp/about.jsp">About DraGnET</a>
<span class="titlebar_divider">|</span>
<a class="titlebar" href="jsp/contact.jsp">Contact</a>
 
<%
	}
	%>

</div>
<div id="content">
<br/>
<div class = "right">

<h2><font color=#0171AF>Instructions for the use of this page</font></h2>
Enter a value for the attribute and submit.  The results will either be displayed or a file for downloading will be provided. 

</div>

<div class="left"> 

<center>
<h2><font size=" 3">Menu</font></h2></center>
<ul>
<li><a href="jsp/quickquery.jsp"><font size="3" >Quick Search</font> </a> </li>
<li><a href="jsp/geneStrain.jsp"><font size=" 3">Advanced Search</font> </a></li> 
<li><a href="jsp/blastSearch.jsp"><font size=" 3">BLAST Search</font></a></li>
<li><a href="jsp/batchBlastSearch.jsp"><font size=" 3">Batch BLAST Search</font></a></li>
<li><a href="jsp/strainFastaFormat.jsp"><font size=" 3">Generate FASTA Files</font></a></li>
<li><a href="jsp/batchBlastDissimilarity.jsp"><font size=" 3">Batch BLAST Dissimilarity Search</font></a></li>
</ul>
<center>
<h2><font size=" 3">Links</font></h2></center>
<ul>
<li><a href="http://www.wikipedia.org/"><font size=" 3">Wikipedia</font></a></li> 
<li><a href="http://www.google.com/"><font size=" 3">Google </font></a></li> 
<li><a href="http://www.ncbi.nlm.nih.gov/"><font size=" 3">NCBI HomePage</font></a></li> 
</ul>
</div>

</div>

<div id="content">
<div class="right">


</div>

<div class="right"> 

	<table width="425" border="1" align="center" cellpadding="0" cellspacing="0">
	<tr>
		<td>
			<table border="0" cellspacing="2" cellpadding="1" width="100%" >
					
			<tr>
				<td>
					
								
					<%
				QuickqueryForm quickqueryForm = (QuickqueryForm)request.getAttribute("formName");
							if(quickqueryForm.getSelectedItem().equals("strainId"))		
									{		
												
  						  //if ( request.getAttribute("itemName").equals("strainId" )) {
  						 // System.out.println("Strian Id queryjsp" +  quickqueryForm.getSelectedItem());
  						 // out.println("<BR> Hello");
      				  %>

					<table border="0" cellspacing="2" cellpadding="1" width="100%" >
					<tr bgcolor="#D1E6EF">
						<td align="center" colspan="2"><font size="5">Enter Strain Id</font></td>
					</tr> 
					<tr><td colspan="1"><p>&nbsp;</p></td></tr>
								
								
								
        		 			 <tr>
								<td align="left">Strain ID: </td> 
								<td>
								<html:text property="strainId" size="30" maxlength="30"/>	
								 <html:hidden property="displayPage" value="strainId"/>
								 <html:hidden property="geneId" value="id"/>
								 <html:hidden property="geneName" value="name"/>
								 <html:hidden property ="proteinSequence" value="proteinSeq"/>
								</td>
							</tr> 
							<tr><td colspan="1"><p>&nbsp;</p></td></tr>
							
							</table>
        		<%
   				 }
   				  if (quickqueryForm.getSelectedItem().equals("geneId"))	
   				   {
				  %>
				  <table border="0" cellspacing="2" cellpadding="1" width="100%" >
					<tr bgcolor="#D1E6EF">
						<td align="center" colspan="2"><font size="5">Enter Gene Id</font></td>
					</tr> 
					<tr><td colspan="1"><p>&nbsp;</p></td></tr>
					
				   <tr>
								<td align="left">Gene ID: </td> 
								<td>
								<html:text property="geneId" size="30" maxlength="30"/>	
								
								 <html:hidden property="displayPage" value="geneId"/> 
								 <html:hidden property="geneName" value="name"/>
								 <html:hidden property ="proteinSequence" value="proteinSeq"/>
								 <html:hidden property ="strainId" value="sId"/>
								
								</td>
							</tr>
							<tr><td colspan="1"><p>&nbsp;</p></td></tr> 
							</table>
        		<%
   				 }
				    if (quickqueryForm.getSelectedItem().equals("geneName"))	
   				   {
				  %>
				  <table border="0" cellspacing="2" cellpadding="1" width="100%" >
					<tr bgcolor="#D1E6EF">
						<td align="center" colspan="2"><font size="5">Enter Gene Name</font></td>
					</tr> 
					<tr><td colspan="1"><p>&nbsp;</p></td></tr>
					
				   <tr>
								<td align="left">Gene Name: </td> 
								<td>
								<html:text property="geneName" size="30" maxlength="30"/>	
								 <html:hidden property="displayPage" value="geneName"/>
								 <html:hidden property="geneId" value="id"/>
								  <html:hidden property ="proteinSequence" value="proteinSeq"/>
								  <html:hidden property ="strainId" value="sId"/>
								</td>
							</tr> 
							<tr><td colspan="1"><p>&nbsp;</p></td></tr>
							</table>
        		<%
   				 }
				 if (quickqueryForm.getSelectedItem().equals("proteinSequence"))	
   				   {
				  %>
				  <table border="0" cellspacing="2" cellpadding="1" width="100%" >
					<tr bgcolor="#D1E6EF">
						<td align="center" colspan="2"><font size="5">Enter Protein Sequence</font></td>
					</tr> 
					<tr><td colspan="1"><p>&nbsp;</p></td></tr>
					
				   <tr>
								<td align="left">Protein Sequence: </td> 
								<td>&nbsp;
								<html:textarea property="proteinSequence" />
								<html:hidden property="displayPage" value="proteinSequence"/>
								 <html:hidden property="geneId" value="id"/>	
								 <html:hidden property="geneName" value="name"/>
								 <html:hidden property ="strainId" value="sId"/>
								</td>
							</tr> 
							<tr><td colspan="1"><p>&nbsp;</p></td></tr>
							</table>
        		<%
   				 }
				  %> 
					
					
			  <table border="0" cellspacing="2" cellpadding="1" width="100%" >
					<tr><td colspan="2"><p>&nbsp;</p></td></tr>
					<tr>
						<td align="center" colspan="2">
							<html:submit/>
							
								
						</td>
					</tr>
					
					
					</table>
				</td>
			</tr>
			</table>
				</table>
			
	
	</div>
		
<div style="clear: both;"> </div>

</div>
<div id="footer">
Designed by <a href="http://www.free-css-templates.com/">Free CSS Templates</a>, Thanks to <a href="http://www.dubaiapartments.biz/">Dubai Villas</a>
</div>
</div>
	</center>				
		<html:javascript formName="strainIdqueryForm" dynamicJavascript="true" staticJavascript="true"/>
</html:form>
</html>

 
