# Supplementary material for: DraGnET: Software for storing, managing and analyzing annotated draft genome sequence data
Source: BMC Bioinformatics. 2010 Feb 22;11:100. doi: 10.1186/1471-2105-11-100 (PMC3098051; doi:10.1186/1471-2105-11-100)
Supplement: Additional file 1 — Source code for the DraGnET software. This folder contains the source code for the DraGnET software. [file 1471-2105-11-100-S1.ZIP › DraGnETSourceCode/jsp/style.css]

* {
	margin: 0;
	padding: 0;
}

body {
background: #0171AF url(images/background.gif) repeat-x;
font-family: "Trebuchet MS" Verdana, Arial, Helvetica, sans-serif;
font-size: 16px;
line-height: 17px;
color: #333;
}

a {
text-decoration: none;
color: #0171AF;
}
a:hover {
text-decoration: underline;
color: #111;
}

#wrap {
margin: 40px auto;
width: 1100px;
background: #fff;
border: 10px solid #D1E6EF;
}

#header {
height: 90px;
}
#header h1 { 
font-size: 28px;
letter-spacing: -1px;
padding: 23px 0 0 20px;
color: #0171AF;
}
#header h1 a { 
color: #0171AF;
text-decoration: none;
font-weight: 100;
letter-spacing: -2px;
}
#header h1 a:hover {
color: #111;
}
#header h2 {
font-size: 19px;
color: #ACD3E5;
padding: 5px 0 0 20px;
letter-spacing: -1px;
font-weight: 100;
}

#menu {
height: 30px;
line-height: 30px;
background: #D1E6EF;
}
#menu ul {
list-style-type: none;
padding-left: 20px;
}
#menu ul li {
display: block;
float: left;
}
#menu ul li a {
padding: 0 20px 0 0;
text-decoration: none;
font-weight: 100;
font-size: 14px;
}
#menu ul li a:hover {
color: #111;
text-decoration: none;
}

#content {
padding: 0 20px 20px 20px;
}

.left {
float: left;
width: 775px;
text-align: justify;
}
.left h2 {
font-size: 18px;
font-weight: 100;
padding: 15px 0 7px 0;
}
.left h2 a {
text-decoration: none;
}
.left h2 a:hover {
color: #111;
}

.right {
float: right;
width: 260px;
text-align: justify;
padding-top: 20px;
}
.right h2 {
margin: 10px 0 0 0;
padding-left: 10px;
height: 28px;
line-height: 28px;
background: #D1E6EF;
color: #111;
font-size: 13px;
}
.right ul {
padding: 10px 0 15px 10px;
list-style-type: none;
}
.right ul li a {
color: #0171AF;
text-decoration: none;
font-size: 14px;
font-weight: 100;
}
.right ul li a:hover {
color: #111;
}
.adleft {
float: left;
height: 105px;
width:105px;
border: 10px solid #ACD3E5;
font-size: 18px;
color: #aaa;
text-align: center;
}
.adright {
float: right;
height: 105px;
width:105px;
border: 10px solid #ACD3E5;
font-size: 18px;
color: #aaa;
text-align: center;
}

#footer {
height: 20px;
line-height: 30px;
background: #D1E6EF;
text-align: center;
font-size: 11px;
}
