# Supplementary material for: DraGnET: Software for storing, managing and analyzing annotated draft genome sequence data
Source: BMC Bioinformatics. 2010 Feb 22;11:100. doi: 10.1186/1471-2105-11-100 (PMC3098051; doi:10.1186/1471-2105-11-100)
Supplement: Additional file 1 — Source code for the DraGnET software. This folder contains the source code for the DraGnET software. [file 1471-2105-11-100-S1.ZIP › DraGnETSourceCode/jsp/updateGeneFinal.jsp]

<%@ page language="java" pageEncoding="ISO-8859-1"%>
<%@ taglib uri="http://struts.apache.org/tags-bean" prefix="bean"%> 
<%@ taglib uri="http://struts.apache.org/tags-html" prefix="html"%>
<%@page import="hibernateDatabase.Gene"%>
 <%
String path = request.getContextPath();
String basePath = request.getScheme()+"://"+request.getServerName()+":"+request.getServerPort()+path+"/";
System.out.println("String basePath" +  basePath +"path =" + path);
response.setHeader("Cache-Control","no-cache"); //Forces caches to obtain a new copy of the page from the origin server
response.setHeader("Cache-Control","no-store"); //Directs caches not to store the page under any circumstance
response.setDateHeader("Expires", 0); //Causes the proxy cache to see the page as "stale"
response.setHeader("Pragma","no-cache"); //HTTP 1.0 backward compatibility
String userName = (String) session.getAttribute("User");
String usertype = (String) session.getAttribute("Usertype");
if (null == userName) {
   request.setAttribute("Error", "Session has ended.  Please login.");
  RequestDispatcher rd = request.getRequestDispatcher("loginPage.jsp");
rd.forward(request, response);
}
%>
<html> 
	<head>
		<title>Update Gene Final Page</title>
		 <base href="<%=basePath%>">
		<meta http-equiv="pragma" content="no-cache">
	<meta http-equiv="cache-control" content="no-cache">
	<meta http-equiv="expires" content="0">    
	<meta http-equiv="keywords" content="keyword1,keyword2,keyword3">
	<meta http-equiv="description" content="This is my page">
	<link rel="stylesheet" type="text/css" href="style3.css" media="screen" />
	</head>
	<body>
	<!-- <font color="blue"><html:errors /></font><br/>-->
			<html:form action="/updateGeneFinal">  <!--   method="post" onsubmit="return validateUpdateGeneFinalForm(this);"  -->
	
	<center>
 <div id="wrap">
<div id="upper_left">
<div id="header">
<h1><a href="jsp/mainPage.jsp">Draft Genome Evaluation Tool </a></h1>
<h1>(DraGnET)</h1><br>
<h2>Bioinformatics Lab</h2>
</div>

<div id="menu">
Welcome &nbsp; <%=usertype%>
<span class="titlebar_divider">|</span>
<a class="titlebar" href="jsp/mainPage.jsp">Home</a>
<span class="titlebar_divider">|</span>
<a class="titlebar" href="jsp/about.jsp">About DraGnET</a>
<span class="titlebar_divider">|</span>
<a class="titlebar" href="jsp/logout.jsp">Main Menu</a>
<span class="titlebar_divider">|</span>
<a href="jsp/Instructions.jsp"> Administrator Instructions</a>
<span class="titlebar_divider">|</span>
<a href="jsp/modificationPage.jsp">Modification Page</a> 
<span class="titlebar_divider">|</span>
<html:link page="/logout.do">Logout</html:link>
<span class="titlebar_divider">|</span>
<a class="titlebar" href="jsp/contact.jsp">Contact</a>
</div>
<div id="content">
<br/>
<div class="right">

<h2><font color=#0171AF>Instructions for the use of this page</font></h2>
Gene information currently stored in the database is listed as "Old".  Enter/Select the new gene information then submit the changes.  
<strong>Note:</strong>The old gene information will be overwritten and cannot be retrieved once the new information is submitted.  
 
</div>

<div class="left"> 

<center>
<h2><font size=" 3">Menu</font></h2></center>
<ul>
<li><a href="jsp/quickquery.jsp"><font size="3" >Quick Search</font> </a> </li>
<li><a href="jsp/geneStrain.jsp"><font size=" 3">Advanced Search</font> </a></li> 
<li><a href="jsp/blastSearch.jsp"><font size=" 3">BLAST Search</font></a></li>
<li><a href="jsp/batchBlastSearch.jsp"><font size=" 3">Batch BLAST Search</font></a></li>
<li><a href="jsp/blastFastaFormat.jsp"><font size=" 3">FASTA File Generation</font></a></li>
<li><a href="jsp/batchBlastDissimilarity.jsp"><font size=" 3">Batch BLAST Dissimilarity Search</font></a></li>
</ul>
<center>
<h2><font size=" 3">Links</font></h2></center>
<ul>
<li><a href="http://www.wikipedia.org/"><font size=" 3">Wikipedia</font></a></li> 
<li><a href="http://www.google.com/"><font size=" 3">Google </font></a></li> 
<li><a href="http://www.ncbi.nlm.nih.gov/"><font size=" 3">NCBI HomePage</font></a></li> 
</ul>

</div>

</div>

<div id="content">
<div class="right">


</div>


	  <% 
    	Gene geneObj = (Gene) request.getSession().getAttribute("GeneObj");
    	String error = (String)request.getSession().getAttribute("Error");
    	String  [] attributeList =  (String [])request.getSession().getAttribute("GeneAttributes");
    	int displayGeneId =0, displayGeneName =0,  displayGeneDescription =0,displayProteinSequence =0,displayFunction =0, displayLocalization =0, displaySize =0, displaySignalSequence =0, displayLipoProtein =0;
    							for( int i=0;i<(attributeList.length);i++)
								{
									System.out.println("Value"+ attributeList[i]);
									if(attributeList[i].equals("geneId"))	
									{					
											displayGeneId = 1;
									}
									else if(attributeList[i].equals("geneName"))		
									{			
									displayGeneName =1;
									}	
									else if(attributeList[i].equals("geneDescription"))		
									{			
									displayGeneDescription =1;
									}	
									else if(attributeList[i].equals("proteinSequence"))		
									{			
									displayProteinSequence =1;
									}	
									else if(attributeList[i].equals("function"))	
									{					
											displayFunction = 1;
									}
									else if(attributeList[i].equals("localization"))		
									{			
									displayLocalization =1;
									}	
									else if(attributeList[i].equals("proteinSize"))		
									{			
									displaySize =1;
									}	
									else if(attributeList[i].equals("signalSequence"))		
									{			
									displaySignalSequence =1;
									}	
									else if(attributeList[i].equals("lipoProtein"))		
									{			
									displayLipoProtein =1;
									}	
									
								}	
								
    	    %>
    	    
    	    <div class = "right">
    	  
			<table width="500" border="1" align="center" cellpadding="0" cellspacing="0">
	<tr>
		<td>
		<table border="0" cellspacing="2" cellpadding="1" width="100%" >
				<tr bgcolor="#D1E6EF">
				<td align="center" colspan="4"><font size="5">Update Gene Information </font><br></td>
				
				</tr>
				<tr><td> <br></td></tr>
								<%   if(error != null)
								{
								System.out.println("Error " + error);
								
								%>		
							<tr><td align="center" colspan="4"><strong> Please enter values in all fields</strong></td></tr>
							<tr><td> <br></td></tr>	
								<%
									}
									if(displayGeneId==1)
									{
								%>
				        		<tr align="left">
				      				<td align="left">Gene Id: </td> 
								</tr>
								<tr>
								<td >Old: <%=geneObj.getGeneId()%>  </td>
								<td>New:
								<html:text property="newGeneId" size="30" maxlength="30"/>	
								</td>
								</tr>
							<tr><td colspan="1"><p>&nbsp;</p></td></tr>
							<%
   							 	}
   								if(displayGeneName == 1)
   				 				{					
      				  	%>
        		 			 <tr align="left">
								<td align="left">Gene Name: </td> 
								</tr>
								<tr>
								<td >Old: <%=geneObj.getGeneName()%>  </td>
								<td>New:
								<html:text property="newGeneName" size="30" maxlength="30"/>	
								</td>
								</tr>
								<tr><td colspan="1"><p>&nbsp;</p></td></tr>
								<%
									}
									if(displayGeneDescription==1)
									{
								%>
				        		<tr align="left">
								<td align="left">Gene Description: </td> 
								</tr>
								<tr>
								<td >Old: <%=geneObj.getGeneDescription()%>  </td>
								<td>New:
								<html:textarea property="newGeneDescription" />	
								</td>
								</tr>
							<tr><td colspan="1"><p>&nbsp;</p></td></tr>
							<%
   							 	}
   								if(displayProteinSequence == 1)
   				 				{					
      				  	%>
        		 			 <tr align="left">
								<td align="left">Protein Sequence: </td> 
								</tr>
								<tr>
								<td >Old: 
                <pre style='width:300;overflow-x: auto;white-space: pre-wrap; white-space: -moz-pre-wrap !important; white-space: pre-wrap;white-space: -o-pre-wrap;word-wrap: break-word;'>
                                    <%=geneObj.getProteinSequence()%>
                                    </pre></td>
								<td>New:
								<html:textarea property="newProteinSequence" />	
								</td>
								</tr>
								<tr><td colspan="1"><p>&nbsp;</p></td></tr>
								<%
   							 	}
   								if(displayFunction==1)
									{
								%>
				        		<tr align="left">
								<td align="left">Function: </td> 
								</tr>
								<tr>
								<td >Old: <%=geneObj.getFunction()%>  </td>
								<td>New:
								<html:textarea property="newFunction"/>	
								</td>
								</tr>
							<tr><td colspan="1"><p>&nbsp;</p></td></tr>
							<%
   							 	}
   								if(displayLocalization == 1)
   				 				{					
      				  	%>
        		 			 <tr align="left">
								<td align="left">Localization: </td> 
								</tr>
								<tr>
								<td >Old: <%=geneObj.getLocalization()%>  </td>
								<td>New:
								<html:text property="newLocalization" size="30" maxlength="100"/>	
								</td>
								</tr>
								<tr><td colspan="1"><p>&nbsp;</p></td></tr>
								<%
   							 
   							 	}
   								if(displaySize == 1)
   				 				{					
      				  	%>
        		 			 <tr align="left">
								<td align="left">Protein Size: </td> 
								</tr>
								<tr>
								<td >Old: <%=geneObj.getProteinSize()%>  </td>
								<td>New:
								<html:text property="newProteinSize" size="30" maxlength="30"/>	
								</td>
								</tr>
								<tr><td colspan="1"><p>&nbsp;</p></td></tr>
								<%
   							 	
   							 	}
   								if(displaySignalSequence  == 1)
   				 				{					
      				  	%>
        		 			 <tr align="left">
								<td align="left">Signal Sequence: </td> 
								</tr>
								<tr>
								<td >Old: <%=geneObj.getSignalSequence()%>  </td>
								<td>New:
								<html:select property="newSignalSequence">
								<option>-----Select-----</option>
								<option value="yes">Yes</option>
								<option value="no">No</option>
								<option value="null">Null</option>
								</html:select>
								</td>
								</tr>
								<tr><td colspan="1"><p>&nbsp;</p></td></tr>
								<%
   							 	}
   								if(displayLipoProtein == 1)
   				 				{					
      				  	%>
        		 			 <tr align="left">
								<td align="left">LipoProtein: </td> 
								</tr>
								<tr>
								<td >Old: <%=geneObj.getLipoProtein()%>  </td>
								<td>New:
								<html:select property="newLipoProtein">
								<option>-----Select-----</option>
								<option value="yes">Yes</option>
								<option value="no">No</option>
								<option value="null">Null</option>
								</html:select>
								</td>
								</tr>
								<%
   							 	}
   							%>
   							<tr><td> <br></td></tr>
   							<tr><td colspan="1"><p>&nbsp;</p></td></tr>
<tr>
<td align="center" colspan="2"><html:submit>Submit</html:submit></td>
</tr>
   							
   							
				
				</table>
			</td>
		</tr>
	</table>
	
	</div>
	<div style="clear: both;"> </div>
	

	</div>

<div id="footer">
Designed by <a href="http://www.free-css-templates.com/">Free CSS Templates</a>, Thanks to <a href="http://www.dubaiapartments.biz/">Dubai Villas</a>
</div>
</div>
	 </center>
	<!-- html:javascript formName="updateGeneFinalForm" dynamicJavascript="true" staticJavascript="true"/ -->	
				</html:form>
	</body>
</html>
