# Supplementary material for: DraGnET: Software for storing, managing and analyzing annotated draft genome sequence data
Source: BMC Bioinformatics. 2010 Feb 22;11:100. doi: 10.1186/1471-2105-11-100 (PMC3098051; doi:10.1186/1471-2105-11-100)
Supplement: Additional file 1 — Source code for the DraGnET software. This folder contains the source code for the DraGnET software. [file 1471-2105-11-100-S1.ZIP › DraGnETSourceCode/jsp/updateStrainFinal.jsp]

<%@ page language="java"  pageEncoding="ISO-8859-1"%>

<%@ taglib uri="http://struts.apache.org/tags-bean" prefix="bean"%> 
<%@ taglib uri="http://struts.apache.org/tags-html" prefix="html"%>
<%@page import="hibernateDatabase.Strain"%>


<%
String path = request.getContextPath();
String basePath = request.getScheme()+"://"+request.getServerName()+":"+request.getServerPort()+path+"/";
System.out.println("String basePath" +  basePath +"path =" + path);
response.setHeader("Cache-Control","no-cache"); //Forces caches to obtain a new copy of the page from the origin server
response.setHeader("Cache-Control","no-store"); //Directs caches not to store the page under any circumstance
response.setDateHeader("Expires", 0); //Causes the proxy cache to see the page as "stale"
response.setHeader("Pragma","no-cache"); //HTTP 1.0 backward compatibility
String userName = (String) session.getAttribute("User");
String usertype = (String) session.getAttribute("Usertype");
if (null == userName) {
   request.setAttribute("Error", "Session has ended.  Please login.");
  RequestDispatcher rd = request.getRequestDispatcher("loginPage.jsp");
rd.forward(request, response);
}
%>

<!DOCTYPE HTML PUBLIC "-//W3C//DTD HTML 4.01 Transitional//EN">
<html>
  <head>
    <base href="<%=basePath%>">
    
    <title>Update Strain Final Page</title>
    
	<meta http-equiv="pragma" content="no-cache">
	<meta http-equiv="cache-control" content="no-cache">
	<meta http-equiv="expires" content="0">    
	<meta http-equiv="keywords" content="keyword1,keyword2,keyword3">
	<meta http-equiv="description" content="This is my page">
	<link rel="stylesheet" type="text/css" href="style3.css" media="screen" />

  </head>
  
  <body>
  <html:form action="/updateStrainFinal">  <!--   method="post" onsubmit="return validateUpdateGeneFinalForm(this);"  -->
  
  <center>
 <div id="wrap">
<div id="upper_left">
<div id="header">
<h1><a href="jsp/mainPage.jsp">Draft Genome Evaluation Tool </a></h1>
<h1>(DraGnET)</h1><br>
<h2>Bioinformatics Lab</h2>
</div>

<div id="menu">
Welcome &nbsp; <%=usertype%>
<span class="titlebar_divider">|</span>
<a class="titlebar" href="jsp/mainPage.jsp">Home</a>
<span class="titlebar_divider">|</span>
<a class="titlebar" href="jsp/about.jsp">About DraGnET</a>
<span class="titlebar_divider">|</span>
<a class="titlebar" href="jsp/logout.jsp">Main Menu</a>
<span class="titlebar_divider">|</span>
<a href="jsp/Instructions.jsp"> Administrator Instructions</a>
<span class="titlebar_divider">|</span>
<a href="jsp/modificationPage.jsp">Modification Page</a> 
<span class="titlebar_divider">|</span>
<html:link page="/logout.do">Logout</html:link>
<span class="titlebar_divider">|</span>
<a class="titlebar" href="jsp/contact.jsp">Contact</a>
</div>
<div id="content">
<br/>
<div class="right">

<h2><font color=#0171AF>Instructions for the use of this page</font></h2> 
Strain information currently stored in the database is listed as "Old". Enter/Select the new strain information then submit 
the changes. <br><strong>Note:</strong>The old strain information will be overwritten and cannot be retrieved once the new information 
is submitted.
</div>

<div class="left"> 

<center>
<h2><font size=" 3">Menu</font></h2></center>
<ul>
<li><a href="jsp/quickquery.jsp"><font size="3" >Quick Search</font> </a> </li>
<li><a href="jsp/geneStrain.jsp"><font size=" 3">Advanced Search</font> </a></li> 
<li><a href="jsp/blastSearch.jsp"><font size=" 3">BLAST Search</font></a></li>
<li><a href="jsp/batchBlastSearch.jsp"><font size=" 3">Batch BLAST Search</font></a></li>
<li><a href="jsp/blastFastaFormat.jsp"><font size=" 3">FASTA File Generation</font></a></li>
<li><a href="jsp/batchBlastDissimilarity.jsp"><font size=" 3">Batch BLAST Dissimilarity Search</font></a></li>
</ul>
<center>
<h2><font size=" 3">Links</font></h2></center>
<ul>
<li><a href="http://www.wikipedia.org/"><font size=" 3">Wikipedia</font></a></li> 
<li><a href="http://www.google.com/"><font size=" 3">Google </font></a></li> 
<li><a href="http://www.ncbi.nlm.nih.gov/"><font size=" 3">NCBI HomePage</font></a></li> 
</ul>
</div>

</div>

<div id="content">
<div class="right">
</div>

   <% 
    	Strain strainObj = (Strain) request.getSession().getAttribute("StrainObj");
    	String error = (String)request.getSession().getAttribute("Error");
    	String  [] attributeList =  (String [])request.getSession().getAttribute("StrainAttributes");
    	int displayStrainId =0, displayStrainName =0,  displayStrainDescription =0;
    							for( int i=0;i<(attributeList.length);i++)
								{
									System.out.println("Value"+ attributeList[i]);
									if(attributeList[i].equals("strainId"))	
									{					
											displayStrainId = 1;
									}
									else if(attributeList[i].equals("strainName"))		
									{			
									displayStrainName =1;
									}	
									else if(attributeList[i].equals("strainDescription"))		
									{			
									displayStrainDescription =1;
									}	
															
								}		
    	    %>
    	    <div class = "right">
    			
			<table width="300" border="1" align="center" cellpadding="0" cellspacing="0">
	<tr>
		<td>
		<table border="0" cellspacing="2" cellpadding="1" width="100%" >
				<tr bgcolor="#D1E6EF">
				<td align="center" colspan="4"><font size="5">Update Strain Information </font><br></td>
				
				</tr>
				<tr><td> <br></td></tr>
								<%   if(error != null)
								{
								System.out.println("Error " + error);
								
								%>		
							<tr><td align="center" colspan="4"><strong> Please enter values in all fields</strong></td></tr>
							<tr><td> <br></td></tr>	
								<%
									}
									if(displayStrainId==1)
									{
								%>
				        		<tr align="left">
				      				<td align="left">Strain Id: </td> 
								</tr>
								<tr>
								<td >Old: <%=strainObj.getStrainId()%>  </td>
								<td>New:
								<html:text property="newStrainId" size="30" maxlength="30"/>	
								</td>
								</tr>
								<tr><td colspan="1"><p>&nbsp;</p></td></tr>
							
							<%
   							 	}
   								if(displayStrainName == 1)
   				 				{					
      				  	%>
        		 			 <tr align="left">
								<td align="left">Strain Name: </td> 
								</tr>
								<tr>
								<td >Old: <%=strainObj.getStrainName()%>  </td>
								<td>New:
								<html:text property="newStrainName" size="30" maxlength="50"/>	
								</td>
								</tr>
								<tr><td colspan="1"><p>&nbsp;</p></td></tr>
								<%
									}
									if(displayStrainDescription==1)
									{
								%>
				        		<tr align="left">
								<td align="left">Strain Description: </td> 
								</tr>
																<tr>
								<td>Old: 
								 <pre style='width:300;overflow-x: auto;white-space: pre-wrap; white-space: -moz-pre-wrap !important; white-space: pre-wrap;white-space: -o-pre-wrap;word-wrap: break-word;'>
								 <%=strainObj.getStrainDescription()%></pre></td>
								
								<td>New:
								<html:textarea property="newStrainDescription" />	
								</td>
								</tr>
							<%
									}
							%>		
							        		 			 
				<tr><td> <br></td></tr>
   							<tr><td colspan="1"><p>&nbsp;</p></td></tr>
<tr>
<td align="center" colspan="2"><html:submit>Submit</html:submit></td>
</tr>
				</table>
			</td>
		</tr>
	</table>
	</div>
	<div style="clear: both;"> </div>
	

	</div>

<div id="footer">
Designed by <a href="http://www.free-css-templates.com/">Free CSS Templates</a>, Thanks to <a href="http://www.dubaiapartments.biz/">Dubai Villas</a>
</div>
</div>
	 </center>
	
	
	<!-- html:javascript formName="updateGeneFinalForm" dynamicJavascript="true" staticJavascript="true"/ -->	
				</html:form>
  </body>
</html>
