# Supplementary material for: DraGnET: Software for storing, managing and analyzing annotated draft genome sequence data
Source: BMC Bioinformatics. 2010 Feb 22;11:100. doi: 10.1186/1471-2105-11-100 (PMC3098051; doi:10.1186/1471-2105-11-100)
Supplement: Additional file 1 — Source code for the DraGnET software. This folder contains the source code for the DraGnET software. [file 1471-2105-11-100-S1.ZIP › DraGnETSourceCode/src/ApplicationResources.properties]

# Resources for parameter 'com.yourcompany.struts.ApplicationResources'
# Project Prj561Ver1


strainIdqueryForm.geneId = Gene Id
strainIdqueryForm.geneName = Gene Name
strainIdqueryForm.proteinSequence = Protein Sequence 
strainIdqueryForm.strainId = Strain Id
geneStrainQueryForm.function = Function
geneStrainQueryForm.localization = Localization
geneStrainQueryForm.proteinSize = Protein Size
addNewStrainForm.strainId = Strain Id
addNewStrainForm.strainName = Strain Name
addNewStrainForm.strainDescription = Strain Description
addNewGeneForm.selectedItems= Strain Id
fileUploadForm.theFile = File Upload
fileUpload2Form.theFile= File Upload
fileUpload3Form.theFile= File Upload
loginForm.username = User Name
loginForm.password = Password
loginForm.usertype = User Type
addNewUserForm.username = User Name
addNewUserForm.password = Password
addNewUserForm.confirmPassword = Confirm Password
addNewUserForm.usertype = User Type
updateUserInfoForm.currentusername = Current User Name
updateUserInfoForm.newusername = New User Name
updateUserInfoForm.currentpassword = Current Password
updateUserInfoForm.newpassword =New Password
updateUserInfoForm.confirmNewPassword = Confirm New Password
updateUserInfoForm.usertype = User Type
deleteUserInfoForm.userid = User Id
deleteUserInfoForm.password = Password
forgotPasswordForm.username= User Id
forgotPasswordForm.password =Password
blastSearchForm.inputSequence = Input Sequence
updateGene1Form.geneId = Gene Id
updateStrain1Form.strainId = Strain Id 
deleteSingleStrainForm.selectedItems= Strain Id
deleteSingleGeneForm.geneId= Gene Id
deleteMultipleGenesForm.selectedItems= Strain Id
batchBlastDissimilarityForm.theFile= File Upload
batchBlastSearchForm.theFile= File Upload


errors.required = {0} is required
errors.dynamic = {0}
deleteGeneForm.gene.notfound = Gene cannot be found
deleteGeneForm.gene.exception = back-end exception
