# Supplementary material for: DraGnET: Software for storing, managing and analyzing annotated draft genome sequence data
Source: BMC Bioinformatics. 2010 Feb 22;11:100. doi: 10.1186/1471-2105-11-100 (PMC3098051; doi:10.1186/1471-2105-11-100)
Supplement: Additional file 1 — Source code for the DraGnET software. This folder contains the source code for the DraGnET software. [file 1471-2105-11-100-S1.ZIP › DraGnETSourceCode/src/com/example/struts/action/AddNewStrainAction.java]

/*
 * Generated by MyEclipse Struts
 * Template path: templates/java/JavaClass.vtl
 */
package com.example.struts.action;

import javax.servlet.http.HttpServletRequest;
import javax.servlet.http.HttpServletResponse;
import javax.servlet.http.HttpSession;

import org.apache.struts.action.Action;
import org.apache.struts.action.ActionForm;
import org.apache.struts.action.ActionForward;
import org.apache.struts.action.ActionMapping;

import com.example.struts.form.AddNewStrainForm;

/**
 * MyEclipse Struts Creation date: 05-01-2008
 * 
 * XDoclet definition:
 * 
 * @struts.action path="/addNewStrain" name="addNewStrainForm"
 *                input="/jsp/addNewStrain.jsp" scope="request" validate="true"
 */
public class AddNewStrainAction extends Action {
	/*
	 * Generated Methods
	 */

	/**
	 * Method execute
	 * 
	 * @param mapping
	 * @param form
	 * @param request
	 * @param response
	 * @return ActionForward
	 */
	@Override
	public ActionForward execute(ActionMapping mapping, ActionForm form,
			HttpServletRequest request, HttpServletResponse response) {
		AddNewStrainForm addNewStrainForm = (AddNewStrainForm) form;

		String strainId = addNewStrainForm.getStrainId();

	
		String id = "";
		if ("id".equals(strainId)) {
			id = addNewStrainForm.getStrainId();
			if ("".equals(id)) {
				request.setAttribute("selection", "id");
				request.setAttribute("errormsg",
						"Please enter the strain's id.");
				return mapping.findForward("addNewStrain");
			}

		}

		
		String strainName = addNewStrainForm.getStrainName();
		if (strainName == null) {
			request.setAttribute("selection", "name");
			request.setAttribute("errormsg", "Please enter the strain's name.");
		
		}
		String strainDescription = addNewStrainForm.getStrainDescription();
		if (strainDescription == null) {
			request.setAttribute("selection", "description");
			request.setAttribute("errormsg",
					"Please enter the strain's description.");
			
		}

		if (strainId == null || strainName == null || strainDescription == null) {
			request.setAttribute("errormsg", "Please complete all fields.");
		}
		
		HttpSession session = request.getSession(true);

		session.setAttribute("strainId", strainId);
		session.setAttribute("strainName", strainName);
		session.setAttribute("strainDescription", strainDescription);
		return mapping.findForward("fileUpload");

	}
}
