# Supplementary material for: DraGnET: Software for storing, managing and analyzing annotated draft genome sequence data
Source: BMC Bioinformatics. 2010 Feb 22;11:100. doi: 10.1186/1471-2105-11-100 (PMC3098051; doi:10.1186/1471-2105-11-100)
Supplement: Additional file 1 — Source code for the DraGnET software. This folder contains the source code for the DraGnET software. [file 1471-2105-11-100-S1.ZIP › DraGnETSourceCode/src/com/example/struts/action/AddNewUserAction.java]

/*
 * Generated by MyEclipse Struts
 * Template path: templates/java/JavaClass.vtl
 */
package com.example.struts.action;

import hibernateDatabase.DbOp;
import hibernateDatabase.DbOperations;

import javax.servlet.http.HttpServletRequest;
import javax.servlet.http.HttpServletResponse;

import org.apache.struts.action.Action;
import org.apache.struts.action.ActionForm;
import org.apache.struts.action.ActionForward;
import org.apache.struts.action.ActionMapping;

import com.example.struts.form.AddNewUserForm;

/**
 * MyEclipse Struts Creation date: 07-07-2008
 * 
 * XDoclet definition:
 * 
 * @struts.action path="/addNewUser" name="addNewUserForm"
 *                input="/jsp/addNewUser.jsp" scope="request" validate="true"
 */
public class AddNewUserAction extends Action {
	/*
	 * Generated Methods
	 */

	/**
	 * Method execute
	 * 
	 * @param mapping
	 * @param form
	 * @param request
	 * @param response
	 * @return ActionForward
	 */
	@Override
	public ActionForward execute(ActionMapping mapping, ActionForm form,
			HttpServletRequest request, HttpServletResponse response) {
		AddNewUserForm addNewUserForm = (AddNewUserForm) form;// TODO
																// Auto-generated
																// method stub

		String userid = addNewUserForm.getUsername();
		String password = addNewUserForm.getPassword();
		String confirmPassword = addNewUserForm.getConfirmPassword();
		String usertype = addNewUserForm.getUsertype();
		Double lastLogon = 0.0;
		if (password.equals(confirmPassword)) {
			request.setAttribute("FormInfo", "AddSuccess");
			
			DbOperations DbOperationsObj = DbOp.getDbOperations();
			int flag = DbOperationsObj.addUser(userid, password, usertype,
					lastLogon);
			
			
			if (flag == 1) {
				return mapping.findForward("success");
			} else 
			{
				request.setAttribute("FormInfo", "AddFailure");
				request.setAttribute("Error", "UserPresent");
				return mapping.findForward("failure");
			}
		} else {
			request.setAttribute("FormInfo", "AddFailure");
			request.setAttribute("Error", "WrongPassword");
			return mapping.findForward("failure");
		}

	}
}
