# Supplementary material for: DraGnET: Software for storing, managing and analyzing annotated draft genome sequence data
Source: BMC Bioinformatics. 2010 Feb 22;11:100. doi: 10.1186/1471-2105-11-100 (PMC3098051; doi:10.1186/1471-2105-11-100)
Supplement: Additional file 1 — Source code for the DraGnET software. This folder contains the source code for the DraGnET software. [file 1471-2105-11-100-S1.ZIP › DraGnETSourceCode/src/com/example/struts/action/BatchBlastDissimilarityAction.java]

/*
 * Generated by MyEclipse Struts
 * Template path: templates/java/JavaClass.vtl
 */
package com.example.struts.action;

import hibernateDatabase.DbOp;

import java.io.BufferedReader;
import java.io.BufferedWriter;
import java.io.File;
import java.io.FileInputStream;
import java.io.FileNotFoundException;
import java.io.FileWriter;
import java.io.IOException;
import java.io.InputStreamReader;
import java.util.ArrayList;
import java.util.Iterator;
import java.util.regex.Matcher;
import java.util.regex.Pattern;

import javax.servlet.http.HttpServletRequest;
import javax.servlet.http.HttpServletResponse;

import org.apache.struts.action.Action;
import org.apache.struts.action.ActionForm;
import org.apache.struts.action.ActionForward;
import org.apache.struts.action.ActionMapping;
import org.apache.struts.upload.FormFile;

import com.example.struts.form.BatchBlastDissimilarityForm;

/**
 * MyEclipse Struts Creation date: 04-06-2009
 * 
 * XDoclet definition:
 * 
 * @struts.action path="/batchBlastDissimilarity"
 *                name="batchBlastDissimilarityForm"
 *                input="/jsp/batchBlastDissimilarity.jsp" scope="request"
 *                validate="true"
 */
public class BatchBlastDissimilarityAction extends Action {
	/*
	 * Generated Methods
	 */

	/**
	 * Method execute
	 * 
	 * @param mapping
	 * @param form
	 * @param request
	 * @param response
	 * @return ActionForward
	 */
	@Override
	public ActionForward execute(ActionMapping mapping, ActionForm form,
			HttpServletRequest request, HttpServletResponse response)
			throws FileNotFoundException, IOException {
		BatchBlastDissimilarityForm batchBlastDissimilarityForm = (BatchBlastDissimilarityForm) form;
		
		FormFile myFile = batchBlastDissimilarityForm.getTheFile();
		String contentType = myFile.getContentType();
		String fileName = myFile.getFileName();
		int initial = 0;
		int flag = 0; // for different error messages on failure page

		int second = fileName.indexOf('.', initial);
		String fileType = fileName.substring(second + 1, fileName.length());
		int fileSize = myFile.getFileSize();
		
		String fileLocation = DbOp.getData("BatchBlastDissimilarity");
		ArrayList<String> params = new ArrayList<String>();
		params = DbOp.getDbOperations().getInputParameters(fileLocation);

		if (params.size() != 0 && fileSize != 0
				&& fileType.equalsIgnoreCase("txt")
				&& contentType.equalsIgnoreCase("text/plain")) {
			int subscript = 0;
			int count = 0;
			int linesIndex = 0;
			int first = 0;
			int i;

			byte[] fileData = myFile.getFileData();
			fileData = batchBlastDissimilarityForm.getTheFile().getFileData();

			while (subscript < fileData.length) {
				if (fileData[subscript] == 13) {
					count++;
				}
				subscript++;
			}
		
			if (fileData[subscript - 1] != 10) {
				count = count + 1;
			}

			String[] fileLines = new String[count];

			

			for (i = 0; i < fileData.length; i++) {
			
				if (fileData[i] == 13) {
					
					fileLines[linesIndex] = new String(fileData, first, i
							- first);
					first = i + 2;
					linesIndex++;
				}
			}
		
			if (fileData[fileData.length - 1] != 10) {
				i = i - 1;
				fileLines[linesIndex] = new String(fileData, first, i - first
						+ 1);
				linesIndex++;
			}
			
			ArrayList<String> al = new ArrayList<String>();

			int size = params.size();
			String[] parameters = new String[size];
			int indx = 0;
			Iterator<String> iter1 = params.iterator();
			while (iter1.hasNext()) {
				parameters[indx] = iter1.next();
				indx++;
			}

			String groupStr = null;
			String finalResult = null;
			String aLine = null;
			
			String inputFile = parameters[0] + "Diss" + DbOp.randomFileName()
					+ ".in";
			File f = new File(inputFile);
			String outputFile = parameters[1] + "Diss" + DbOp.randomFileName()
					+ ".txt";
			File foutDir = new File(parameters[1]);
			foutDir.mkdirs();
		

			try {

				if (!f.exists()) {
					f.createNewFile();
				}
				
				BufferedWriter output = new BufferedWriter(new FileWriter(f));
				for (int j = 0; j < fileLines.length; j++) {
					output.write(fileLines[j]);
					output.newLine();

				}
				output.close();

				int flag2 = 0;
				int j = 1;

				// Reading in file just created above and pattern matching on it
				FileInputStream fis = new FileInputStream(f);
				BufferedReader in = new BufferedReader(new InputStreamReader(
						fis));

				Pattern p = Pattern.compile("^Query=(.*)\\|");
				Pattern p2 = Pattern.compile(".*(No hits found).*");

				Matcher m = p.matcher("");
				Matcher m2 = p2.matcher("");

				while ((aLine = in.readLine()) != null) {
					m.reset(aLine);
					boolean matchIsFound = m.find();
					m2.reset(aLine);
					boolean matchIsFound2 = m2.find();
					
					if (matchIsFound) {
						groupStr = m.group(j);
					
						flag2 = 1;
					}
					if (matchIsFound2 && flag2 == 1) {
						al.add(groupStr);
					
						flag2 = 0;

					
					}

				}
				in.close();
				f.delete();
			} catch (IOException e) {
				e.printStackTrace();
			}
			if (al.size() != 0) {

				Iterator<String> iter = al.iterator();
				
				File fout = new File(outputFile);
				BufferedWriter out = new BufferedWriter(new FileWriter(fout));
				out
						.write("There were no hits found for the following gene ids:");
				out.newLine();

				while (iter.hasNext()) {
					finalResult = iter.next();
			
					out.write(finalResult);
					out.write(";");
					out.write("\r\n");
				}

				out.close();
				
				request.setAttribute("textFileName", outputFile);
				

				return mapping.findForward("dissimilarityResults");
			}

			else {
				System.out.println("else diss Failure");

				flag = -1;
				request.setAttribute("flag", flag);
				return mapping.findForward("dissimilarityFailure");
			}

		} 
		else {

			if (!contentType.equalsIgnoreCase("text/plain")) {
				System.out.println("InCorrect Contenttype");
				flag = -2;
			}

			if (!fileType.equalsIgnoreCase("txt")) {
				System.out.println("InCorrect Filetype");
				flag = -2;
			}

			if (fileSize == 0) {
				System.out.println(" File is empty, FileSize is zero");
				flag = -3;
			}
			if (params.size() == 0) {
				System.out.println("Internal Server Error");
				flag = -4;
			}
			request.setAttribute("flag", flag);
			return mapping.findForward("dissimilarityFailure");

		}

	}

}
