# Supplementary material for: DraGnET: Software for storing, managing and analyzing annotated draft genome sequence data
Source: BMC Bioinformatics. 2010 Feb 22;11:100. doi: 10.1186/1471-2105-11-100 (PMC3098051; doi:10.1186/1471-2105-11-100)
Supplement: Additional file 1 — Source code for the DraGnET software. This folder contains the source code for the DraGnET software. [file 1471-2105-11-100-S1.ZIP › DraGnETSourceCode/src/com/example/struts/action/BatchBlastSearchAction.java]

/*
 * Generated by MyEclipse Struts
 * Template path: templates/java/JavaClass.vtl
 */
package com.example.struts.action;

import hibernateDatabase.DbOp;

import java.io.BufferedReader;
import java.io.BufferedWriter;
import java.io.File;
import java.io.FileNotFoundException;
import java.io.FileWriter;
import java.io.IOException;
import java.io.InputStreamReader;
import java.util.ArrayList;
import java.util.Iterator;

import javax.servlet.http.HttpServletRequest;
import javax.servlet.http.HttpServletResponse;

import org.apache.struts.action.Action;
import org.apache.struts.action.ActionForm;
import org.apache.struts.action.ActionForward;
import org.apache.struts.action.ActionMapping;
import org.apache.struts.upload.FormFile;

import com.example.struts.form.BatchBlastSearchForm;

/**
 * MyEclipse Struts Creation date: 03-18-2009
 * 
 * XDoclet definition:
 * 
 * @struts.action path="/batchBlastSearch" name="batchBlastSearchForm"
 *                input="/jsp/batchBlastSearch.jsp" scope="request"
 *                validate="true"
 */
public class BatchBlastSearchAction extends Action {
	/*
	 * Generated Methods
	 */

	/**
	 * Method execute
	 * 
	 * @param mapping
	 * @param form
	 * @param request
	 * @param response
	 * @return ActionForward
	 */
	@Override
	public ActionForward execute(ActionMapping mapping, ActionForm form,
			HttpServletRequest request, HttpServletResponse response) {
		BatchBlastSearchForm batchBlastSearchForm = (BatchBlastSearchForm) form;// TODO
																				// Auto-generated
																				// method
																				// stub
		FormFile myFile = batchBlastSearchForm.getTheFile();
		String strainId = null;
		String contentType = myFile.getContentType();
		String fileName = myFile.getFileName();
		int initial = 0;
		int flag = 0; // for different error messages on failure page
		int second = fileName.indexOf('.', initial);
		String fileType = fileName.substring(second + 1, fileName.length());
		int fileSize = myFile.getFileSize();
		strainId = batchBlastSearchForm.getSelectedItems();
		int flagStatus = 0;
		request.setAttribute("fastaError", "100");
		request.setAttribute("error", "100");
		request.setAttribute("exceptionMsg", "noexception");
		request.setAttribute("strainList", "NotEmpty");
		fileName = DbOp.getData("BatchBlast");
		ArrayList<String> alist = new ArrayList<String>();
		alist = DbOp.getDbOperations().getInputParameters(fileName);
		int alistSize = alist.size();
		if (batchBlastSearchForm.getChecked().equals("yes")) {
			if (strainId == null
					|| strainId.equals("------------Select------------")) {
				System.out.println("No strain selected");
				flagStatus = -1; 
			}
		}

		if (alistSize != 0
				&& flagStatus != -1
				&& fileSize != 0
				&& (fileType.equalsIgnoreCase("txt")
						|| fileType.equalsIgnoreCase("fasta") || fileType
						.equalsIgnoreCase("faa"))
				&& (contentType.equalsIgnoreCase("text/plain") || contentType
						.equalsIgnoreCase("application/octet-stream"))) {
			int subscript = 0;
			int count = 0;
			int linesIndex = 0;
			int first = 0;
			int i;
			byte[] fileData = null;
			String[] fileLines = null;
			int exception = 0;
			String excepStr;
			try {
				fileData = myFile.getFileData();

			} catch (FileNotFoundException e) {
				// TODO Auto-generated catch block
				e.printStackTrace();
				excepStr = e.getMessage();
				exception = -1;
				request.setAttribute("exceptionMsg", excepStr);
			} catch (IOException e) {
				// TODO Auto-generated catch block
				e.printStackTrace();
				excepStr = e.getMessage();
				exception = -2;
				request.setAttribute("exceptionMsg", excepStr);
			}

			if (exception != -1 && exception != -2) {
				while (subscript < fileData.length) {
					if (fileData[subscript] == 13) {
						count++;
					}
					subscript++;
				}

				if (count == 0 && fileData.length != 0) {
					fileLines = new String[1];
					fileLines[0] = new String(fileData);

				} else {
					// if the line ends but the enter is not hit then in that
					// case we need to count the line manually as
					// no enter key is pressed, so we check if enter key is not
					// hit then we increment the count to include this line
					if (fileData[subscript - 1] != 10) {
						count = count + 1;
					}
					fileLines = new String[count];

					for (i = 0; i < fileData.length; i++) {

						if (fileData[i] == 13) {

							fileLines[linesIndex] = new String(fileData, first,
									i - first);
							first = i + 2;
							linesIndex++;
						}
					}

					if (fileData[fileData.length - 1] != 10) {
						i = i - 1;
						fileLines[linesIndex] = new String(fileData, first, i
								- first + 1);

						linesIndex++;
					}

				}
				for (i = 0; i < fileLines.length; i++) {
					System.out.println(fileLines[i]);
				}

				flag = fileRead(fileLines);
				System.out.println("flag " + flag);
				if (flag == 2) {
					String expectationValue = batchBlastSearchForm
							.getExpectationValue();
					
					String[] params = new String[alistSize];
					String blastDatabase, blastProgram, blastDbName;
					String inputFile, outputFile, outputFile1 = null;
					File f, fout;
					int indx = 0;
					Iterator<String> it = alist.iterator();
					while (it.hasNext()) {
						params[indx] = it.next();
						indx++;
					}
					inputFile = params[0] + DbOp.randomFileName() + ".in";
					outputFile = params[1] + "Batch_OP" + DbOp.randomFileName()
							+ ".html";
					blastDbName = DbOp.getFileName(strainId);
					blastDatabase = params[2] + blastDbName + ".faa";

					fout = new File(params[1]);
					fout.mkdirs();

					int returnValue;
				
					outputFile1 = params[1] + "Batch_OP"
							+ DbOp.randomFileName() + ".txt";

					f = new File(inputFile);
					try {

						if (!f.exists()) {
							f.createNewFile();
						}
						System.out.println("file created inside action");
						BufferedWriter output = new BufferedWriter(
								new FileWriter(f));
						for (int j = 0; j < fileLines.length; j++) {
							output.write(fileLines[j]);
							output.write("\n");
						}
						output.close();
						blastProgram = "blastp";
						Runtime run = Runtime.getRuntime();
						// For HTML output
						String[] cmd = { "blastall.exe", "-e",
								expectationValue, "-p", blastProgram, "-d",
								blastDatabase, "-T", "-i", inputFile, "-o",
								outputFile };
						Process pr = run.exec(cmd);
						// For text output
						String[] cmd1 = { "blastall.exe", "-e",
								expectationValue, "-p", blastProgram, "-d",
								blastDatabase, "-i", inputFile, "-o",
								outputFile1 };
						Process pr1 = run.exec(cmd1);

						BufferedReader stdError = new BufferedReader(
								new InputStreamReader(pr.getErrorStream()));
						BufferedReader stdError1 = new BufferedReader(
								new InputStreamReader(pr1.getErrorStream()));
						String line = null;
						if (((line = stdError.readLine()) != null)
								|| (stdError1.readLine() != null)) {
							System.out.println(line);
							returnValue = 0;
						} else {
							returnValue = 1;

						}
						f.delete();
					} catch (IOException e) {
						e.printStackTrace();
						returnValue = 0;
						if (f.exists()) {
							System.out.println("Deleting file in exception");
							f.delete();
						}
					}

					if (returnValue == 1) {
						request.setAttribute("htmlFileName", outputFile);
						request.setAttribute("textFileName", outputFile1);
						request.setAttribute("strainId", strainId);
						request.setAttribute("eValue", expectationValue);
						request.setAttribute("batch", "yes");
						return mapping.findForward("searchSuccess");
					} else {
						if (f.exists()) {
							f.delete();
						}
						request.setAttribute("error", "0");

					}
					
				}// if (flag ==2)
				else if (flag == 1) {
					request.setAttribute("fastaError", "1");

				} else if (flag == 0) {
					request.setAttribute("fastaError", "0");
				} else if (flag == -1) {
					request.setAttribute("fastaError", "-1");
				} else if (flag == -2) {
					request.setAttribute("fastaError", "-2");
				} else if (flag == -3) {
					request.setAttribute("fastaError", "-3");
				} else if (flag == -4) {
					request.setAttribute("fastaError", "-4");
				} else if (flag == -5) {
					request.setAttribute("fastaError", "-5");
				} else if (flag == -10) {
					request.setAttribute("fastaError", "-10");
				}
				System.out.println("Error failure");
				
			}
			return mapping.findForward("searchFailure");
		} 
		else {
			if (flagStatus != -1) {

				if (!contentType.equalsIgnoreCase("text/plain")) {
					System.out.println("InCorrect Contenttype");
					System.out.println(contentType);
					flag = -2;
				} else if (!contentType
						.equalsIgnoreCase("application/octet-stream")) {
					System.out.println("InCorrect Contenttype");
					System.out.println(contentType);
					flag = -2;
				}
				if (!fileType.equalsIgnoreCase("faa")) {
					System.out.println("InCorrect Filetype");
					flag = -2;
				} else if (!fileType.equalsIgnoreCase("txt")) {
					System.out.println("InCorrect Filetype");
					flag = -2;
				}
				if (fileSize == 0) {
					System.out.println(" File is empty, FileSize is zero ");
					flag = -3;
				}

				request.setAttribute("flag", flag);
				return mapping.findForward("uploadFailure");
			} // flagStatus != -1
			else if (alistSize == 0) {
				request.setAttribute("error", "-1");
				return mapping.findForward("searchFailure");
			} else // if (flagStatus != -1)
			{
				request.setAttribute("strainList", "Empty");
				return mapping.findForward("searchFailure");

			}
		}

	}

	private int fileRead(String[] fileName) {

		String line;
		int flag = 2, count = 1, intial = 0;
		if (fileName.length == 0) {
		
			flag = -10; // file is empty
		} else {
			for (int i = 0; i < fileName.length; i++) {
				line = fileName[i];
				System.out.println("line  " + line);
				if (line.startsWith(">")) {

					if (line.endsWith("]")) {
						intial = 1;
						if (flag == 2) {
							flag = 1;
						} else {
							System.out
									.println("sequence doesnot have its associated sequence");
							flag = -1; // sequence doesnot have its associated
							// sequence
							break;
						}
					} else {
						flag = 0; // for error line doesnot ends with ]
						break;
					}
				} else {
					if (intial == 1) {
						if (count < 100) {
							if (flag == 1) {
								flag = 2;
							} else if (flag == 2) {
								count++;

							} else {
								flag = -2; // random error
								break;
							}
						} 
						else {
							System.out
									.println("lines containing protein sequence exceeds the limit");
							flag = -3; // lines containing protein sequence
							// exceeds the limit
							break;
						}

					} 
					else {
						flag = -4; // error file first line must start with >
						// and end with ] to be
						// in fasta format

						break;
					}
				} 
			} 
			if (flag != 2) {
				if (count < 100) {
					if (flag != -2 && flag != -3 && flag != -4 && flag != -1
							&& flag != 0) {
						System.out
								.println("last sequence does not have the protein sequence and flag = "
										+ flag);
						flag = -5;
					}
				}
			}
		}
		return flag;
	}

}
