# Supplementary material for: DraGnET: Software for storing, managing and analyzing annotated draft genome sequence data
Source: BMC Bioinformatics. 2010 Feb 22;11:100. doi: 10.1186/1471-2105-11-100 (PMC3098051; doi:10.1186/1471-2105-11-100)
Supplement: Additional file 1 — Source code for the DraGnET software. This folder contains the source code for the DraGnET software. [file 1471-2105-11-100-S1.ZIP › DraGnETSourceCode/src/com/example/struts/action/BlastFastaFormatAction.java]

/*
 * Generated by MyEclipse Struts
 * Template path: templates/java/JavaClass.vtl
 */
package com.example.struts.action;

import java.util.Date;

import hibernateDatabase.DbOp;
import javax.servlet.http.HttpServletRequest;
import javax.servlet.http.HttpServletResponse;
import org.apache.struts.action.Action;
import org.apache.struts.action.ActionForm;
import org.apache.struts.action.ActionForward;
import org.apache.struts.action.ActionMapping;

/**
 * MyEclipse Struts Creation date: 04-08-2009
 * 
 * XDoclet definition:
 * 
 * @struts.action path="/blastFastaFormat" name="blastFastaFormatForm"
 *                input="/jsp/blastFastaFormat.jsp" scope="request"
 *                validate="true"
 */
public class BlastFastaFormatAction extends Action {
	/*
	 * Generated Methods
	 */

	/**
	 * Method execute
	 * 
	 * @param mapping
	 * @param form
	 * @param request
	 * @param response
	 * @return ActionForward
	 */
	@Override
	public ActionForward execute(ActionMapping mapping, ActionForm form,
			HttpServletRequest request, HttpServletResponse response) {
		String fileLocation = DbOp.getData("BlastFasta");
		DbOp.getDbOperations().createBlastFastaFiles(fileLocation);
		
		 fileLocation = DbOp.getData("UserFasta");
		 DbOp.getDbOperations().createBlastFastaFiles(fileLocation);
		
		Date date = new Date();
		String dateStr = DbOp.getDbOperations().retrieveDate();
		DbOp.getDbOperations().addUpdatedDate(date);
		
		request.setAttribute("date", dateStr);
		return mapping.findForward("blastFormatSuccess");
		
	}
}
