# Supplementary material for: DraGnET: Software for storing, managing and analyzing annotated draft genome sequence data
Source: BMC Bioinformatics. 2010 Feb 22;11:100. doi: 10.1186/1471-2105-11-100 (PMC3098051; doi:10.1186/1471-2105-11-100)
Supplement: Additional file 1 — Source code for the DraGnET software. This folder contains the source code for the DraGnET software. [file 1471-2105-11-100-S1.ZIP › DraGnETSourceCode/src/com/example/struts/action/BlastSearchAction.java]

/*
 * Generated by MyEclipse Struts
 * Template path: templates/java/JavaClass.vtl
 */
package com.example.struts.action;

import hibernateDatabase.DbOp;

import java.io.BufferedReader;
import java.io.BufferedWriter;
import java.io.File;
import java.io.FileWriter;
import java.io.IOException;
import java.io.InputStreamReader;
import java.util.ArrayList;
import java.util.Iterator;
import java.util.Vector;

import javax.servlet.http.HttpServletRequest;
import javax.servlet.http.HttpServletResponse;

import org.apache.struts.action.Action;
import org.apache.struts.action.ActionForm;
import org.apache.struts.action.ActionForward;
import org.apache.struts.action.ActionMapping;

import com.example.struts.form.BlastSearchForm;

/**
 * MyEclipse Struts Creation date: 08-18-2008
 * 
 * XDoclet definition:
 * 
 * @struts.action path="/blastSearch" name="blastSearchForm"
 *                input="/jsp/blastSearch.jsp" scope="request" validate="true"
 */
public class BlastSearchAction extends Action {
	/*
	 * Generated Methods
	 */

	/**
	 * Method execute
	 * 
	 * @param mapping
	 * @param form
	 * @param request
	 * @param response
	 * @return ActionForward
	 */
	@Override
	public ActionForward execute(ActionMapping mapping, ActionForm form,
			HttpServletRequest request, HttpServletResponse response) {
		BlastSearchForm blastSearchForm = (BlastSearchForm) form;
		String blastProgram, blastDatabase, inputSequence, expectationValue;
		String inputFile, outputFile, fileName = null, outputFile1 = null, blastDbName, strainId = null;
		int flagStatus = 0, returnValue = 0;
		File f, fout;

		request.setAttribute("fastaError", "100");
		request.setAttribute("error", "100");
		request.setAttribute("exceptionMsg", "noexception");
		request.setAttribute("strainList", "NotEmpty");

		blastProgram = "blastp";
		inputSequence = blastSearchForm.getInputSequence();
		expectationValue = blastSearchForm.getExpectationValue();
		fileName = DbOp.getData("Blast");
		ArrayList<String> alist = new ArrayList<String>();
		alist = DbOp.getDbOperations().getInputParameters(fileName);
		int alistSize = alist.size();
		String[] value = {};
		Vector<String> numberOfStrain = new Vector<String>();

		if (blastSearchForm.getChecked().equals("yes")) {
			value = blastSearchForm.getSelectedItems();

			for (int i = 0; i < (blastSearchForm.getSelectedItems().length); i++) {
				if (value[i] == null)

				{
					flagStatus = -1;
					request.setAttribute("strainList", "Empty");
				} else {

					numberOfStrain.addElement(value[i]);
				}
			}

		}
		if (alistSize == 0) {
			request.setAttribute("error", "-1");
		}
		if (flagStatus != -1 && alistSize != 0) {
			
			String[] params = new String[alistSize];

			int indx = 0;
			Iterator<String> it = alist.iterator();
			while (it.hasNext()) {
				params[indx] = it.next();
				indx++;
			}
			inputFile = params[0] + DbOp.randomFileName() + ".in";
			outputFile = params[1] + "OP" + DbOp.randomFileName() + ".html";

			String dbList = "";
			Iterator<String> strainIter = numberOfStrain.iterator();
			while (strainIter.hasNext()) {
				strainId = strainIter.next();
				blastDbName = DbOp.getFileName(strainId);
				blastDatabase = params[2] + blastDbName + ".faa";
				dbList = dbList + blastDatabase + " ";
				System.out.println("dbList " + dbList);
			}

			fout = new File(params[1]);
			fout.mkdirs();
			
			outputFile1 = params[1] + "OP" + DbOp.randomFileName() + ".txt";
			if (inputSequence.startsWith(">")) {
				f = new File(inputFile);
				try {
					if (!f.exists()) {
						f.createNewFile();
					}
					System.out.println("file created inside action");
					BufferedWriter output = new BufferedWriter(
							new FileWriter(f));
					output.write(inputSequence);
					output.close();
					Runtime run = Runtime.getRuntime();
					// For HTML output
					String[] cmd = { "blastall.exe", "-e", expectationValue,
							"-p", blastProgram, "-d", dbList, "-T", "-i",
							inputFile, "-o", outputFile };
					Process pr = run.exec(cmd);
					// For text output
					String[] cmd1 = { "blastall.exe", "-e", expectationValue,
							"-p", blastProgram, "-d", dbList, "-i", inputFile,
							"-o", outputFile1 };
					Process pr1 = run.exec(cmd1);
					BufferedReader stdError = new BufferedReader(
							new InputStreamReader(pr.getErrorStream()));
					BufferedReader stdError1 = new BufferedReader(
							new InputStreamReader(pr1.getErrorStream()));
					String line = null;
					if (((line = stdError.readLine()) != null)
							|| (stdError1.readLine() != null)) {
						System.out.println(line);
						returnValue = 0;
						if (f.exists()) {
							f.delete();
						}
					} else { // No error
						returnValue = 1;
					}
					f.delete();
				} catch (IOException e) {
					e.printStackTrace();
					returnValue = 0;
					if (f.exists()) {
						f.delete();
					}
				}
			} else {
				returnValue = -1; // Input sequence is not in fasta format
			}

			if (returnValue == 1) {
				request.setAttribute("htmlFileName", outputFile);
				request.setAttribute("textFileName", outputFile1);
				request.setAttribute("batch", "no");
				return mapping.findForward("searchSuccess");
			} else if (returnValue == -1) {
				request.setAttribute("fastaError", "-1");
			}

			else {
				request.setAttribute("error", "0");
			}
		}// if (flagStatus!=-1)
		return mapping.findForward("searchFailure");
	}

}
