# Supplementary material for: DraGnET: Software for storing, managing and analyzing annotated draft genome sequence data
Source: BMC Bioinformatics. 2010 Feb 22;11:100. doi: 10.1186/1471-2105-11-100 (PMC3098051; doi:10.1186/1471-2105-11-100)
Supplement: Additional file 1 — Source code for the DraGnET software. This folder contains the source code for the DraGnET software. [file 1471-2105-11-100-S1.ZIP › DraGnETSourceCode/src/com/example/struts/action/DeleteSingleGeneAction.java]

/*
 * Generated by MyEclipse Struts
 * Template path: templates/java/JavaClass.vtl
 */
package com.example.struts.action;

import hibernateDatabase.DbOp;
import hibernateDatabase.DbOperations;
import hibernateDatabase.Gene;

import java.util.Vector;

import javax.servlet.http.HttpServletRequest;
import javax.servlet.http.HttpServletResponse;
import javax.servlet.http.HttpSession;

import org.apache.struts.action.Action;
import org.apache.struts.action.ActionForm;
import org.apache.struts.action.ActionForward;
import org.apache.struts.action.ActionMapping;

import com.example.struts.form.DeleteSingleGeneForm;

/**
 * MyEclipse Struts Creation date: 12-09-2008
 * 
 * XDoclet definition:
 * 
 * @struts.action path="/deleteSingleGene" name="deleteSingleGeneForm"
 *                input="/jsp/deleteSingleGene.jsp" scope="request"
 *                validate="true"
 */
public class DeleteSingleGeneAction extends Action {
	/*
	 * Generated Methods
	 */

	/**
	 * Method execute
	 * 
	 * @param mapping
	 * @param form
	 * @param request
	 * @param response
	 * @return ActionForward
	 */
	@Override
	public ActionForward execute(ActionMapping mapping, ActionForm form,
			HttpServletRequest request, HttpServletResponse response) {
		DeleteSingleGeneForm deleteSingleGeneForm = (DeleteSingleGeneForm) form;

		String geneId = deleteSingleGeneForm.getGeneId();
		HttpSession session2 = request.getSession(true);
		session2.setAttribute("geneId", geneId);
		int flag1 = -1;
		int flag2 = -1;
		
		Vector<String> numberOfStrain = new Vector<String>();
		Gene geneObj = new Gene();

		if (deleteSingleGeneForm.getGeneIdValue().equals("geneId")) {
			System.out.println("value in geneId text box "
					+ deleteSingleGeneForm.getGeneId());
			if (deleteSingleGeneForm.getGeneId().equals("enter value")
					|| deleteSingleGeneForm.getGeneId().equals(""))

			{
				request.setAttribute("resultType", "geneId");
				flag1 = 0;
				System.out.println("You did not enter a GeneId in the text box"
						+ flag1);
				deleteSingleGeneForm.setGeneId("enter value");
			} else {
				geneObj.setGeneId(deleteSingleGeneForm.getGeneId());
				flag1 = -1;
				deleteSingleGeneForm.setGeneId("enter value");
			}

		}

		String[] value = {};

		System.out.println("Checked " + deleteSingleGeneForm.getChecked());
		if (deleteSingleGeneForm.getChecked().equals("yes")) {

			if (deleteSingleGeneForm.getSelectedItems().length != 0) {
				System.out.println("Length"
						+ deleteSingleGeneForm.getSelectedItems().length);
				value = deleteSingleGeneForm.getSelectedItems();

				for (int i = 0; i < (deleteSingleGeneForm.getSelectedItems().length); i++) {
					if (value[i] == null)

					{
						System.out.println("No strain selected");
						flag2 = 0;
					} else {
						flag2 = -1;
						System.out.println("Value " + value[i]);
						System.out
								.println("Length"
										+ deleteSingleGeneForm
												.getSelectedItems().length);
						numberOfStrain.addElement(value[i]);
					}
				}

			}

		}

		System.out.println("GeneId :" + geneId);
		
		if (flag1 == 0)
		{
			System.out.println("geneId is null");
			request.setAttribute("statusflag", "deleteSingleGeneError");
			return mapping.findForward("deleteSingleGeneFailure");
		}

		else if (flag2 == 0) 
		{
			System.out.println("Strain id not selected" + flag1 + flag2);
			request.setAttribute("statusflag", "deleteSingleGeneError2");
			return mapping.findForward("deleteSingleGeneFailure");
		} else 
		{
			
			DbOperations DbOperationsObj = DbOp.getDbOperations();
			int returnValue = DbOperationsObj.deleteSingleGene(geneId,
					numberOfStrain);
			request.getSession().removeAttribute("geneId");

			if (returnValue == 1) {

				return mapping.findForward("deleteSingleGeneSuccess");

			} else if (returnValue == -1)
			{
				request.setAttribute("statusflag", "deleteSingleGeneError3");
				return mapping.findForward("deleteSingleGeneFailure");
			} else
			{
				request.setAttribute("statusflag", "deleteSingleGeneError4");
				return mapping.findForward("deleteSingleGeneFailure");
			}

		}

	}
}
