# Supplementary material for: DraGnET: Software for storing, managing and analyzing annotated draft genome sequence data
Source: BMC Bioinformatics. 2010 Feb 22;11:100. doi: 10.1186/1471-2105-11-100 (PMC3098051; doi:10.1186/1471-2105-11-100)
Supplement: Additional file 1 — Source code for the DraGnET software. This folder contains the source code for the DraGnET software. [file 1471-2105-11-100-S1.ZIP › DraGnETSourceCode/src/com/example/struts/action/DeleteSingleStrainAction.java]

/*
 * Generated by MyEclipse Struts
 * Template path: templates/java/JavaClass.vtl
 */
package com.example.struts.action;

import hibernateDatabase.DbOp;
import hibernateDatabase.DbOperations;

import javax.servlet.http.HttpServletRequest;
import javax.servlet.http.HttpServletResponse;
import javax.servlet.http.HttpSession;

import org.apache.struts.action.Action;
import org.apache.struts.action.ActionForm;
import org.apache.struts.action.ActionForward;
import org.apache.struts.action.ActionMapping;

import com.example.struts.form.DeleteSingleStrainForm;

/**
 * MyEclipse Struts Creation date: 12-09-2008
 * 
 * XDoclet definition:
 * 
 * @struts.action path="/deleteSingleStrain" name="deleteSingleStrainForm"
 *                input="/jsp/deleteSingleStrain.jsp" scope="request"
 *                validate="true"
 */
public class DeleteSingleStrainAction extends Action {
	/*
	 * Generated Methods
	 */

	/**
	 * Method execute
	 * 
	 * @param mapping
	 * @param form
	 * @param request
	 * @param response
	 * @return ActionForward
	 */
	@Override
	public ActionForward execute(ActionMapping mapping, ActionForm form,
			HttpServletRequest request, HttpServletResponse response) {
		DeleteSingleStrainForm deleteSingleStrainForm = (DeleteSingleStrainForm) form;// TODO
																						// Auto-generated
																						// method
																						// stub

		String strainId = deleteSingleStrainForm.getSelectedItems();
		HttpSession session2 = request.getSession(true);
		session2.setAttribute("strainId", strainId);
		System.out.println("Strain id selected = " + strainId);
		
		int flag = 0;
		
		String value = null;
		if (deleteSingleStrainForm.getChecked().equals("yes")) {
			value = deleteSingleStrainForm.getSelectedItems();
			if (value == null || value.equals("------------Select------------")) {
				System.out.println("No strain selected");
				
				request.setAttribute("statusflag", "deleteSingleStrainError");
				return mapping.findForward("deleteSingleStrainFailure");
			} else {
				
				System.out.println("Value " + value);
				DbOperations DbOperationsObj = DbOp.getDbOperations();
				flag = DbOperationsObj.deleteSingleStrain(strainId);
			}
			

		}

		if (flag == 0) {
			return mapping.findForward("deleteSingleStrainSuccess");
		}
		if (flag == -1) {
			
			return mapping.findForward("deleteSingleStrainFailure");
		}

		return null;
	}
}
