# Supplementary material for: DraGnET: Software for storing, managing and analyzing annotated draft genome sequence data
Source: BMC Bioinformatics. 2010 Feb 22;11:100. doi: 10.1186/1471-2105-11-100 (PMC3098051; doi:10.1186/1471-2105-11-100)
Supplement: Additional file 1 — Source code for the DraGnET software. This folder contains the source code for the DraGnET software. [file 1471-2105-11-100-S1.ZIP › DraGnETSourceCode/src/com/example/struts/action/DeleteUserInfoAction.java]

/*
 * Generated by MyEclipse Struts
 * Template path: templates/java/JavaClass.vtl
 */
package com.example.struts.action;

import hibernateDatabase.DbOp;
import hibernateDatabase.DbOperations;

import javax.servlet.http.HttpServletRequest;
import javax.servlet.http.HttpServletResponse;

import org.apache.struts.action.Action;
import org.apache.struts.action.ActionForm;
import org.apache.struts.action.ActionForward;
import org.apache.struts.action.ActionMapping;

import com.example.struts.form.DeleteUserInfoForm;

/**
 * MyEclipse Struts Creation date: 07-09-2008
 * 
 * XDoclet definition:
 * 
 * @struts.action path="/deleteUserInfo" name="deleteUserInfoForm"
 *                input="/jsp/deleteUserInfo.jsp" scope="request"
 *                validate="true"
 * @struts.action-forward name="failure" path="/jsp/userInfoFailure.jsp"
 * @struts.action-forward name="success" path="/jsp/userInfoSuccess.jsp"
 */
public class DeleteUserInfoAction extends Action {

	/*
	 * Generated Methods
	 */
	/**
	 * Method execute
	 * 
	 * @param mapping
	 * @param form
	 * @param request
	 * @param response
	 * @return ActionForward
	 */
	@Override
	public ActionForward execute(ActionMapping mapping, ActionForm form,
			HttpServletRequest request, HttpServletResponse response) {
		DeleteUserInfoForm deleteUserInfoForm = (DeleteUserInfoForm) form;// TODO
																			// Auto-generated
																			// method
																			// stub

		String userid = deleteUserInfoForm.getUserid();
		String password = deleteUserInfoForm.getPassword();
		request.setAttribute("FormInfo", "DeleteSuccess");
		DbOperations DbOperationsObj = DbOp.getDbOperations();
		int i = DbOperationsObj.deleteUserInfo(userid, password);
		System.out.println("Number of rows deleted, value of i = " + i);
		if (i != 0) {
			return mapping.findForward("success");
		} else {
			request.setAttribute("FormInfo", "DeleteFailure");
			return mapping.findForward("failure");
		}
	}
}
