# Supplementary material for: DraGnET: Software for storing, managing and analyzing annotated draft genome sequence data
Source: BMC Bioinformatics. 2010 Feb 22;11:100. doi: 10.1186/1471-2105-11-100 (PMC3098051; doi:10.1186/1471-2105-11-100)
Supplement: Additional file 1 — Source code for the DraGnET software. This folder contains the source code for the DraGnET software. [file 1471-2105-11-100-S1.ZIP › DraGnETSourceCode/src/com/example/struts/action/FileUpload2Action.java]

/*
 * Generated by MyEclipse Struts
 * Template path: templates/java/JavaClass.vtl
 */
package com.example.struts.action;

import hibernateDatabase.DbOp;
import hibernateDatabase.DbOperations;

import java.io.FileNotFoundException;
import java.io.IOException;

import java.util.Vector;

import javax.servlet.http.HttpServletRequest;
import javax.servlet.http.HttpServletResponse;
import javax.servlet.http.HttpSession;

import org.apache.struts.action.Action;
import org.apache.struts.action.ActionForm;
import org.apache.struts.action.ActionForward;
import org.apache.struts.action.ActionMapping;
import org.apache.struts.upload.FormFile;

import com.example.struts.form.FileUpload2Form;

/**
 * MyEclipse Struts Creation date: 05-21-2008
 * 
 * XDoclet definition:
 * 
 * @struts.action path="/fileUpload" name="fileUploadForm"
 *                input="/jsp/fileUpload.jsp" scope="request" validate="true"
 */
public class FileUpload2Action extends Action {
	/*
	 * Generated Methods
	 */

	/**
	 * Method execute
	 * 
	 * @param mapping
	 * @param form
	 * @param request
	 * @param response
	 * @return ActionForward
	 * @throws IOException
	 * @throws FileNotFoundException
	 */
	@Override
	public ActionForward execute(ActionMapping mapping, ActionForm form,
			HttpServletRequest request, HttpServletResponse response)
			throws FileNotFoundException, IOException {
		FileUpload2Form fileUpload2Form = (FileUpload2Form) form;
		FormFile myFile = fileUpload2Form.getTheFile();
		String contentType = myFile.getContentType();
		String fileName = myFile.getFileName();
		int initial = 0;
		int flag = 0; 
		int error = 0;

		int second = fileName.indexOf('.', initial);
		String fileType = fileName.substring(second + 1, fileName.length());
		int fileSize = myFile.getFileSize();
		

		if (fileSize != 0 && fileType.equalsIgnoreCase("txt")
				&& contentType.equalsIgnoreCase("text/plain")) {

			int subscript = 0;
			int count = 0;
			int linesIndex = 0;
			int first = 0;
			int i;
			boolean notNineAttributes = false;
			String str = null;
			String data[] = new String[9];
			Vector<String> vectorObj = new Vector<String>();
			String[] fileLines;
		
			byte[] fileData = myFile.getFileData();

			while (subscript < fileData.length) {
				if (fileData[subscript] == 13) {
					count++;
				}
				subscript++;
			}

			if (count == 0 && fileData.length != 0) {
				fileLines = new String[count];
				fileLines = new String[1];
				fileLines[0] = new String(fileData);
			} else {

				
				if (fileData[subscript - 1] != 10) {
					count = count + 1;
				}
				fileLines = new String[count];
				

				for (i = 0; i < fileData.length; i++) {
					System.out.println("if filedata " + fileData[i] + " i= "
							+ i);
					if (fileData[i] == 13) {
						System.out.println("if filedata =13" + fileData[i]);
						fileLines[linesIndex] = new String(fileData, first, i
								- first);
						first = i + 2;
						linesIndex++;
					}
				}
				

				if (fileData[fileData.length - 1] != 10) {
					i = i - 1;
					fileLines[linesIndex] = new String(fileData, first, i
							- first + 1);
					
					linesIndex++;
				}
				
			}
			for (i = 0; i < linesIndex; i++) {
				System.out.println(fileLines[i]);
			}

			for (i = 0; i < fileLines.length; i++) {
				String geneData = fileLines[i];
				int start = 0;
				int First = 0;
				int k = 0;
				String geneDataString = "";
				int counter = 0;
			
				if (geneData.length() != 0) {
					System.out.println("Last occurence of semicolon ; "
							+ geneData.lastIndexOf(";"));
					while (k < geneData.lastIndexOf(";")) {
						
						int Second = geneData.indexOf(';', First);
						if (Second != -1) {
							str = geneData.substring(First, Second);
							counter++;
						
							System.out.println(str);
							First = Second + 1;
						}
						
						k++;
					}
					
					if (counter < 9 || counter > 9) {
						System.out.println("Attributes are less than 9 "
								+ counter);
						notNineAttributes = true;
					} else {
						String tmp;
						int geneId = 0, gFun = 0, gPSeq = 0, gDes = 0, gName = 0, gLoc = 0, gPs = 0, gLp = 0, gSs = 0;
						for (int r = 0; r < 9; r++) {
							int end = geneData.indexOf(';', start);
							data[r] = geneData.substring(start, end);
							tmp = data[r];
						
							switch (r) {
							case 0:
								if (tmp.length() > 50) {
									geneId = -1;
								}
								break;
							case 1:
								if (tmp.length() > 65535) {
									gFun = -1;
								}
								break;
							case 2:
								if (tmp.length() > 16777215) {
									gPSeq = -1;
								}
								break;
							case 3:
								if (tmp.length() > 65535) {
									gDes = -1;
								}
								break;
							case 4:
								if (tmp.length() > 255) {
									gName = -1;
								}
								break;
							case 5:
								if (tmp.length() > 20) {
									gPs = -1;
								}
								break;
							case 6:
								if (tmp.length() > 65535) {
									gLoc = -1;
								}
								break;
							case 7:
								if (tmp.length() > 20) {
									gLp = -1;
								}
								break;
							case 8:
								if (tmp.length() > 20) {
									gSs = -1;
								}
								break;
							}

							geneDataString = geneDataString + data[r] + ";";
								start = end + 1;
						}
						if (geneId == -1 || gFun == -1 || gPSeq == -1
								|| gDes == -1 || gName == -1 || gLoc == -1
								|| gPs == -1 || gLp == -1 || gSs == -1) {
							error = -1;
							break;
						}
						vectorObj.add(geneDataString);
					}

				}
			}
			if (error == -1) {
				flag = -5;
				request.setAttribute("flag", flag);
				return mapping.findForward("uploadFailure");
			} else {
				
				if (notNineAttributes == true) {
					System.out.println("Error message");
					notNineAttributes = false;
					flag = -4;
					request.setAttribute("flag", flag);
					return mapping.findForward("uploadFailure");
				} else {
					String[] newfileLines = new String[vectorObj.size()];
					for (int u = 0; u < vectorObj.size(); u++) {
						newfileLines[u] = vectorObj.elementAt(u);
						
					}
					HttpSession session2 = request.getSession(true);
					String strainId = (String) session2
							.getAttribute("strainId");
					System.out.println("StrainId :" + strainId);
					DbOperations DbOperationsObj = DbOp.getDbOperations();
					int returnValue = DbOperationsObj.insertNewGenes(strainId,
							fileLines);
					request.getSession().removeAttribute("strainId");
					if (returnValue == 1) {
						return mapping.findForward("uploadSuccess");

					} else {
						request.setAttribute("statusflag", "uploadError");
						return mapping.findForward("addGeneFailure");
					}

				}
			} 
		} 
		else {
			if (!contentType.equalsIgnoreCase("text/plain")) {
				System.out.println("InCorrect Contenttype");
				flag = -2;
			}
			if (!fileType.equalsIgnoreCase("txt")) {
				System.out.println("InCorrect Filetype");
				flag = -2;
			}
			if (fileSize == 0) {
				System.out.println(" File is empty, FileSize is zero");
				flag = -3;
			}
			request.setAttribute("flag", flag);
			return mapping.findForward("uploadFailure");
		}

	}
}
