# Supplementary material for: DraGnET: Software for storing, managing and analyzing annotated draft genome sequence data
Source: BMC Bioinformatics. 2010 Feb 22;11:100. doi: 10.1186/1471-2105-11-100 (PMC3098051; doi:10.1186/1471-2105-11-100)
Supplement: Additional file 1 — Source code for the DraGnET software. This folder contains the source code for the DraGnET software. [file 1471-2105-11-100-S1.ZIP › DraGnETSourceCode/src/com/example/struts/action/FileUpload3Action.java]

/*
 * Generated by MyEclipse Struts
 * Template path: templates/java/JavaClass.vtl
 */
package com.example.struts.action;

import hibernateDatabase.DbOp;
import hibernateDatabase.DbOperations;

import java.io.FileNotFoundException;
import java.io.IOException;

import java.util.Vector;

import javax.servlet.http.HttpServletRequest;
import javax.servlet.http.HttpServletResponse;
import javax.servlet.http.HttpSession;

import org.apache.struts.action.Action;
import org.apache.struts.action.ActionForm;
import org.apache.struts.action.ActionForward;
import org.apache.struts.action.ActionMapping;
import org.apache.struts.upload.FormFile;

import com.example.struts.form.FileUpload3Form;

/**
 * MyEclipse Struts Creation date: 01-26-2009
 * 
 * XDoclet definition:
 * 
 * @struts.action path="/fileUpload3" name="fileUpload3Form"
 *                input="/jsp/fileUpload3.jsp" scope="request" validate="true"
 */
public class FileUpload3Action extends Action {
	/*
	 * Generated Methods
	 */

	/**
	 * Method execute
	 * 
	 * @param mapping
	 * @param form
	 * @param request
	 * @param response
	 * @return ActionForward
	 */
	@Override
	public ActionForward execute(ActionMapping mapping, ActionForm form,
			HttpServletRequest request, HttpServletResponse response)
			throws FileNotFoundException, IOException {
		FileUpload3Form fileUpload3Form = (FileUpload3Form) form;// TODO
																	// Auto-generated
																	// method
																	// stub
		// Process the FormFile
		FormFile myFile = fileUpload3Form.getTheFile();
		String contentType = myFile.getContentType();
		String fileName = myFile.getFileName();
		int initial = 0;
		int flag = 0; // for different error messages on failure page
		int error = 0;
		//String str = null;
		int second = fileName.indexOf('.', initial);
		String fileType = fileName.substring(second + 1, fileName.length());
		int fileSize = myFile.getFileSize();
		System.out.println("contentType: " + contentType);
		System.out.println("File Name: " + fileName);
		System.out.println("File Size: " + fileSize);
		System.out.println("FileType: " + fileType);

		if (fileSize != 0 && fileType.equalsIgnoreCase("txt")
				&& contentType.equalsIgnoreCase("text/plain")) {

			int subscript = 0;
			int count = 0;
			int linesIndex = 0;
			int first = 0;
			int i;
			boolean notNineAttributes = false;
		//	String str= null;
			String data[] = new String[9];
			Vector<String> vectorObj = new Vector<String>();
			String[] fileLines;
			
			byte[] fileData = myFile.getFileData();
			String geneStr = null;

			while (subscript < fileData.length) {
				if (fileData[subscript] == 13) {
					count++;
				}
				subscript++;
			}
			if (count == 0 && fileData.length != 0) {
				fileLines = new String[count];
				fileLines = new String[1];
				fileLines[0] = new String(fileData);
			} else {
				System.out.println("last File data  " + fileData[subscript - 1]
						+ " and subscript " + subscript);
				// if the line ends but the enter is not hit then in that case
				// we need to count the line manually as
				// no enter key is pressed, so we check if enter key is not hit
				// then we increment the count to include this line
				if (fileData[subscript - 1] != 10) {
					count = count + 1;
				}
				fileLines = new String[count];

				System.out.println("Filedata length " + fileData.length
						+ " Value of count " + count);

				for (i = 0; i < fileData.length; i++) {
					
					if (fileData[i] == 13) {
					
						fileLines[linesIndex] = new String(fileData, first, i
								- first);
						first = i + 2;
						linesIndex++;
					}
				}
				System.out.println("Line Index " + linesIndex);
				System.out.println("i = " + i + " and first = " + first);
				System.out.println("Last data value"
						+ fileData[fileData.length - 1]);

				if (fileData[fileData.length - 1] != 10) {
					i = i - 1;
					fileLines[linesIndex] = new String(fileData, first, i
							- first + 1);
					
					linesIndex++;
				}

				System.out.println("Number of strings" + linesIndex);
			}
			
			for (i = 0; i < fileLines.length; i++) {
				String geneData = fileLines[i];
				int start = 0;
				int First = 0;
				int k = 0;
				String geneDataString = "";
				int counter = 0;
				
				if (geneData.length() != 0) {
					
					while (k < geneData.lastIndexOf(";")) {
					
						int Second = geneData.indexOf(';', First);
						if (Second != -1) {
							// str = geneData.substring(First, Second);
							counter++;
							// vectorObj.add(str);
							// System.out.println(str);
							First = Second + 1;
						}
					
						k++;
					}
				
					if (counter < 9 || counter > 9) {
						System.out.println("Attributes are less than 9 "
								+ counter);
						notNineAttributes = true;
						int end = geneData.indexOf(';', start);

						geneStr = geneData.substring(start, end);
						System.out.println("geneStr " + geneStr);
					} else {
						String tmp;
						int geneId = 0, gFun = 0, gPSeq = 0, gDes = 0, gName = 0, gLoc = 0, gPs = 0, gLp = 0, gSs = 0;
						for (int r = 0; r < 9; r++) {// Here genedata can
														// have more than nine
														// attributes, because
														// of the for loop only
														// the nine attributes
														// will be retrieved
							// even if there are tabs after the ninth attribute.
							// So for loop extracts only the first nine
							// attributes and form a new geneDataString
							// which only contains the nine attributes separated
							// by semi column and no tabs or other data is
							// present.
							int end = geneData.indexOf(';', start);
							data[r] = geneData.substring(start, end);
							tmp = data[r];
							
							switch (r) {
							case 0:
								if (tmp.length() > 50) {
									geneId = -1;
								}
								break;
							case 1:
								if (tmp.length() > 65535) {
									gFun = -1;
								}
								break;
							case 2:
								if (tmp.length() > 16777215) {
									gPSeq = -1;
								}
								break;
							case 3:
								if (tmp.length() > 65535) {
									gDes = -1;
								}
								break;
							case 4:
								if (tmp.length() > 255) {
									gName = -1;
								}
								break;
							case 5:
								if (tmp.length() > 20) {
									gPs = -1;
								}
								break;
							case 6:
								if (tmp.length() > 65535) {
									gLoc = -1;
								}
								break;
							case 7:
								if (tmp.length() > 20) {
									gLp = -1;
								}
								break;
							case 8:
								if (tmp.length() > 20) {
									gSs = -1;
								}
								break;
							}

							geneDataString = geneDataString + data[r] + ";";
							// System.out.println(geneDataString);
							start = end + 1;
						}
						if (geneId == -1 || gFun == -1 || gPSeq == -1
								|| gDes == -1 || gName == -1 || gLoc == -1
								|| gPs == -1 || gLp == -1 || gSs == -1) {
							error = -1;
							break;
						}
						vectorObj.add(geneDataString);
					}

				}
			}
			if (error == -1) {
				flag = -5;
				request.setAttribute("flag", flag);
				return mapping.findForward("uploadFailure");
			} else {
				System.out.println("Size of vectorObj" + vectorObj.size());
				System.out.println("geneStr " + geneStr);
				System.out.println("notNineAttributes= " + notNineAttributes);
				if (notNineAttributes == true) {
					System.out.println("Error message");
					notNineAttributes = false;
					flag = -4;
					request.setAttribute("flag", flag);
					return mapping.findForward("uploadFailure");
				} else {
					String[] newfileLines = new String[vectorObj.size()];
					for (int u = 0; u < vectorObj.size(); u++) {
						newfileLines[u] = vectorObj.elementAt(u);
						
					}
					HttpSession session2 = request.getSession(true);
					String strainId = (String) session2
							.getAttribute("strainId");
					System.out.println("StrainId :" + strainId);
					DbOperations DbOperationsObj = DbOp.getDbOperations();//new DbOperations();
					flag = DbOperationsObj.deleteMultipleGenes(strainId,
							fileLines);
					request.getSession().removeAttribute("strainId");
					if (flag == 0) {
						System.out.println("In fileUpload3 " + " " + flag);
						return mapping
								.findForward("deleteMultipleGenesSuccess");

					}

					else// if(flag==-1)
					{

						System.out.println("In fileUpload3 else" + " " + flag);
						String uploadError = new Integer(flag).toString();
						request.setAttribute("statusflag", uploadError);
						return mapping
								.findForward("deleteMultipleGenesFailure");
					}

				}
			}// end if (error == -1)
		} // end if(fileSize!=0 &&
			// fileType.equalsIgnoreCase("txt")&&contentType.equalsIgnoreCase("text/plain"))

		else {
			if (!contentType.equalsIgnoreCase("text/plain")) {
				System.out.println("InCorrect Contenttype");
				flag = -2;
			}
			if (!fileType.equalsIgnoreCase("txt")) {
				System.out.println("InCorrect Filetype");
				flag = -2;
			}
			if (fileSize == 0) {
				System.out.println(" File is empty, FileSize is zero");
				flag = -3;
			}
			request.setAttribute("flag", flag);
			return mapping.findForward("uploadFailure");
		}

	}

}
