# Supplementary material for: DraGnET: Software for storing, managing and analyzing annotated draft genome sequence data
Source: BMC Bioinformatics. 2010 Feb 22;11:100. doi: 10.1186/1471-2105-11-100 (PMC3098051; doi:10.1186/1471-2105-11-100)
Supplement: Additional file 1 — Source code for the DraGnET software. This folder contains the source code for the DraGnET software. [file 1471-2105-11-100-S1.ZIP › DraGnETSourceCode/src/com/example/struts/action/ForgotPasswordAction.java]

/*
 * Generated by MyEclipse Struts
 * Template path: templates/java/JavaClass.vtl
 */
package com.example.struts.action;

import hibernateDatabase.DbOp;
import hibernateDatabase.DbOperations;

import javax.servlet.http.HttpServletRequest;
import javax.servlet.http.HttpServletResponse;

import org.apache.struts.action.Action;
import org.apache.struts.action.ActionForm;
import org.apache.struts.action.ActionForward;
import org.apache.struts.action.ActionMapping;

import com.example.struts.form.ForgotPasswordForm;

/**
 * MyEclipse Struts Creation date: 07-11-2008
 * 
 * XDoclet definition:
 * 
 * @struts.action path="/forgotPassword" name="forgotPasswordForm"
 *                input="/jsp/forgotPassword.jsp" scope="request"
 *                validate="true"
 * @struts.action-forward name="successOrFailure"
 *                        path="/jsp/forgotPasswordResult.jsp"
 */
public class ForgotPasswordAction extends Action {

	/*
	 * Generated Methods
	 */

	/**
	 * Method execute
	 * 
	 * @param mapping
	 * @param form
	 * @param request
	 * @param response
	 * @return ActionForward
	 */
	@Override
	public ActionForward execute(ActionMapping mapping, ActionForm form,
			HttpServletRequest request, HttpServletResponse response) {
		ForgotPasswordForm forgotPasswordForm = (ForgotPasswordForm) form;// TODO
																			// Auto-generated
																			// method
																			// stub

		String userid = forgotPasswordForm.getUsername();
		String password = forgotPasswordForm.getPassword();
		DbOperations DbOperationsObj = DbOp.getDbOperations(); 
		int flag = DbOperationsObj.updatePassword(userid, password);
		if (flag == 1) {
			
			request.setAttribute("passwordSet", "yes");

		} else {
			request.setAttribute("passwordSet", "no");
		}
		return mapping.findForward("successOrFailure");
	}
}
