# Supplementary material for: DraGnET: Software for storing, managing and analyzing annotated draft genome sequence data
Source: BMC Bioinformatics. 2010 Feb 22;11:100. doi: 10.1186/1471-2105-11-100 (PMC3098051; doi:10.1186/1471-2105-11-100)
Supplement: Additional file 1 — Source code for the DraGnET software. This folder contains the source code for the DraGnET software. [file 1471-2105-11-100-S1.ZIP › DraGnETSourceCode/src/com/example/struts/action/GeneStrainAction.java]

/*
 * Generated by MyEclipse Struts
 * Template path: templates/java/JavaClass.vtl
 */
package com.example.struts.action;

import hibernateDatabase.DbOp;
import hibernateDatabase.DbOperations;

import java.util.Vector;

import javax.servlet.http.HttpServletRequest;
import javax.servlet.http.HttpServletResponse;

import org.apache.struts.action.Action;
import org.apache.struts.action.ActionForm;
import org.apache.struts.action.ActionForward;
import org.apache.struts.action.ActionMapping;

import com.example.struts.form.GeneStrainForm;

/**
 * MyEclipse Struts Creation date: 04-26-2008
 * 
 * XDoclet definition:
 * 
 * @struts.action path="/geneStrain" name="geneStrainForm"
 *                input="/jsp/geneStrain.jsp" scope="request" validate="true"
 */
public class GeneStrainAction extends Action {
	/*
	 * Generated Methods
	 */

	/**
	 * Method execute
	 * 
	 * @param mapping
	 * @param form
	 * @param request
	 * @param response
	 * @return ActionForward
	 */
	@Override
	public ActionForward execute(ActionMapping mapping, ActionForm form,
			HttpServletRequest request, HttpServletResponse response) {
		GeneStrainForm geneStrainForm = (GeneStrainForm) form;// TODO
																// Auto-generated
																// method stub

		request.setAttribute("formName", geneStrainForm);

		System.out.println("geneStrainAction"
				+ geneStrainForm.getSelectedItems().length);
			if (geneStrainForm.getSelectedItems().length == 0) {
			return mapping.findForward("quickqueryFailure");
		}
			DbOperations DbOperationsObj = DbOp.getDbOperations(); 
		Vector<String> strainVectorObj = DbOperationsObj.retrieveAllStrains();

		request.setAttribute("strainVector", strainVectorObj);

		return mapping.findForward("geneStrainQuery");

	}
}
