# Supplementary material for: DraGnET: Software for storing, managing and analyzing annotated draft genome sequence data
Source: BMC Bioinformatics. 2010 Feb 22;11:100. doi: 10.1186/1471-2105-11-100 (PMC3098051; doi:10.1186/1471-2105-11-100)
Supplement: Additional file 1 — Source code for the DraGnET software. This folder contains the source code for the DraGnET software. [file 1471-2105-11-100-S1.ZIP › DraGnETSourceCode/src/com/example/struts/action/GeneStrainQueryAction.java]

/*
 * Generated by MyEclipse Struts
 * Template path: templates/java/JavaClass.vtl
 */
package com.example.struts.action;

import hibernateDatabase.DbOp;
import hibernateDatabase.DbOperations;
import hibernateDatabase.Gene;

import java.util.Vector;

import javax.servlet.http.HttpServletRequest;
import javax.servlet.http.HttpServletResponse;

import org.apache.struts.action.Action;
import org.apache.struts.action.ActionForm;
import org.apache.struts.action.ActionForward;
import org.apache.struts.action.ActionMapping;

import com.example.struts.form.GeneStrainQueryForm;

/**
 * MyEclipse Struts Creation date: 04-26-2008
 * 
 * XDoclet definition:
 * 
 * @struts.action path="/geneStrainQuery" name="geneStrainQueryForm"
 *                input="/jsp/geneStrainQuery.jsp" scope="request"
 *                validate="true"
 */
public class GeneStrainQueryAction extends Action {
	/*
	 * Generated Methods
	 */

	/**
	 * Method execute
	 * 
	 * @param mapping
	 * @param form
	 * @param request
	 * @param response
	 * @return ActionForward
	 */
	@Override
	public ActionForward execute(ActionMapping mapping, ActionForm form,
			HttpServletRequest request, HttpServletResponse response) {
		GeneStrainQueryForm geneStrainQueryForm = (GeneStrainQueryForm) form;
		int flag1 = -1, flag2 = -1, flag3 = -1, flag4 = -1, flag5 = -1, flag6 = -1;
		Vector<String> queryparameter = new Vector<String>();
		Vector<String> numberOfStrain = new Vector<String>();
		Gene geneObj = new Gene();
		geneObj.setLipoProtein("");
		geneObj.setSignalSequence("");
		geneObj.setLocalization("");
		geneObj.setProteinSize("");
		if (geneStrainQueryForm.getFunctionValue().equals("function")) {
			System.out.println("value in function text box "
					+ geneStrainQueryForm.getFunction());
			if (geneStrainQueryForm.getFunction().equals("enter value")
					|| geneStrainQueryForm.getFunction().equals(""))

			{
				request.setAttribute("resultType", "function");
				flag1 = 0;
				geneStrainQueryForm.setFunction("enter value");

			} else {
			
				geneObj.setFunction(geneStrainQueryForm.getFunction());
				flag1 = -1;
				geneStrainQueryForm.setFunction("enter value");
			}

		}

		if (geneStrainQueryForm.getLocalizationValue().equals("localization")) {
			System.out.println("value in localization text box "
					+ geneStrainQueryForm.getLocalization());
			if (geneStrainQueryForm.getLocalization().equals("enter value")
					|| geneStrainQueryForm.getLocalization().equals(""))

			{
				request.setAttribute("resultType", "localization");
				flag2 = 0;
				System.out
						.println("Localization selected but no value inserted in text box"
								+ flag2);
				geneStrainQueryForm.setLocalization("enter value");
				
			} else {
				queryparameter
						.addElement(geneStrainQueryForm.getLocalization());
				geneObj.setLocalization(geneStrainQueryForm.getLocalization());
				flag2 = -1;
				geneStrainQueryForm.setLocalization("enter value");
			}

		}
		if (geneStrainQueryForm.getProteinSizeValue().equals("proteinSize")) {
			if (geneStrainQueryForm.getProteinSize().equals("enter value")
					|| geneStrainQueryForm.getProteinSize().equals("")) {
				request.setAttribute("resultType", "proteinSize");
				flag3 = 0;
				System.out
						.println("Protein size selected but no value inserted in text box"
								+ flag3);
			} else {
				queryparameter.addElement(geneStrainQueryForm.getProteinSize());
				geneObj.setProteinSize(geneStrainQueryForm.getProteinSize());
				flag3 = -1;
			}
			geneStrainQueryForm.setProteinSize("enter value");

		}

		if (geneStrainQueryForm.getSignalSequenceValue().equals(
				"signalSequence")) {
			if (geneStrainQueryForm.getSignalSequence().equals("yes")) {
				flag4 = -1;
				queryparameter.addElement(geneStrainQueryForm
						.getSignalSequence());
				geneObj.setSignalSequence(geneStrainQueryForm
						.getSignalSequence());
			} else if (geneStrainQueryForm.getSignalSequence().equals("no")) {
				flag4 = -1;
				queryparameter.addElement(geneStrainQueryForm
						.getSignalSequence());
				geneObj.setSignalSequence(geneStrainQueryForm
						.getSignalSequence());
			} else if (geneStrainQueryForm.getSignalSequence().equals("null")) {
				flag4 = -1;
				queryparameter.addElement(geneStrainQueryForm
						.getSignalSequence());
				geneObj.setSignalSequence(geneStrainQueryForm
						.getSignalSequence());
			} else 
			{
				request.setAttribute("resultType", "signalSequence");
				flag4 = 0;
				System.out
						.println("signal sequence selected but no value inserted in text box"
								+ flag4);
				geneStrainQueryForm.setSignalSequence("enter value");
				
			}
			geneStrainQueryForm.setSignalSequence("enter value");
		}
		if (geneStrainQueryForm.getLipoProteinValue().equals("lipoProtein")) {
			if (geneStrainQueryForm.getLipoProtein().equals("yes")) {
				flag5 = -1;
				queryparameter.addElement(geneStrainQueryForm.getLipoProtein());
				geneObj.setLipoProtein(geneStrainQueryForm.getLipoProtein());
			}

			else if (geneStrainQueryForm.getLipoProtein().equals("no")) {
				flag5 = -1;
				queryparameter.addElement(geneStrainQueryForm.getLipoProtein());
				geneObj.setLipoProtein(geneStrainQueryForm.getLipoProtein());
			} else if (geneStrainQueryForm.getLipoProtein().equals("null")) {
				flag5 = -1;
				queryparameter.addElement(geneStrainQueryForm.getLipoProtein());
				geneObj.setLipoProtein(geneStrainQueryForm.getLipoProtein());
			} else 
			{
				request.setAttribute("resultType", "lipoProtein");
				flag5 = 0;
				
			}
			geneStrainQueryForm.setLipoProtein("enter value");
		}

		String[] value = {};
		System.out.println("Checked " + geneStrainQueryForm.getChecked());
		if (geneStrainQueryForm.getChecked().equals("yes")) {

			if (geneStrainQueryForm.getSelectedItems().length != 0) {
				System.out.println("Length"
						+ geneStrainQueryForm.getSelectedItems().length);
				value = geneStrainQueryForm.getSelectedItems();
				for (int i = 0; i < (geneStrainQueryForm.getSelectedItems().length); i++) {
					if (value[i] == null)
					{
						System.out.println("No strain selected");
						flag6 = 0;
					} else {
						flag6 = -1;
						System.out.println("Value " + value[i]);
						System.out
								.println("Length"
										+ geneStrainQueryForm
												.getSelectedItems().length);
						numberOfStrain.addElement(value[i]);
					}
				}

			}
		}

		if (flag1 == 0 && flag2 == 0 && flag3 == 0 && flag4 == 0 && flag5 == 0) {
			System.out.println("All values are null except strain ");
			request.setAttribute("status", "1");
			return mapping.findForward("geneStrainFailure");
			
		} else if (flag6 == 0 || flag1 == 0 || flag2 == 0 || flag3 == 0
				|| flag4 == 0 || flag5 == 0) {
			System.out.println("Strain not selected" + flag6 + flag1 + flag2
					+ flag3 + flag4 + flag5);
			request.setAttribute("status", "1");
			return mapping.findForward("geneStrainFailure");
		} else 
		{
			DbOperations DbOperationsObj = DbOp.getDbOperations();
			Vector<Gene> geneObjects = DbOperationsObj.retrieveData(geneObj,
					numberOfStrain);
			if (geneObjects.size() == 0) {
				request.setAttribute("status", "2");
				return mapping.findForward("geneStrainFailure");
			} else {
				request.setAttribute("geneObjectsVector", geneObjects);
				return mapping.findForward("geneStrainSuccess");
			}
		}

	}
}
