# Supplementary material for: DraGnET: Software for storing, managing and analyzing annotated draft genome sequence data
Source: BMC Bioinformatics. 2010 Feb 22;11:100. doi: 10.1186/1471-2105-11-100 (PMC3098051; doi:10.1186/1471-2105-11-100)
Supplement: Additional file 1 — Source code for the DraGnET software. This folder contains the source code for the DraGnET software. [file 1471-2105-11-100-S1.ZIP › DraGnETSourceCode/src/com/example/struts/action/LoginAction.java]

/*
 * Generated by MyEclipse Struts
 * Template path: templates/java/JavaClass.vtl
 */
package com.example.struts.action;

import hibernateDatabase.DbOp;
import hibernateDatabase.DbOperations;
import hibernateDatabase.Logininformation;
import hibernateDatabase.LogininformationId;

import java.util.Iterator;
import java.util.Vector;

import javax.servlet.http.HttpServletRequest;
import javax.servlet.http.HttpServletResponse;
import javax.servlet.http.HttpSession;

import org.apache.struts.action.Action;
import org.apache.struts.action.ActionForm;
import org.apache.struts.action.ActionForward;
import org.apache.struts.action.ActionMapping;

import com.example.struts.form.LoginForm;

/**
 * MyEclipse Struts Creation date: 06-21-2008
 * 
 * XDoclet definition:
 * 
 * @struts.action path="/login" name="loginForm" input="/jsp/loginPage.jsp"
 *                scope="request" validate="true"
 */
public class LoginAction extends Action {
	/*
	 * Generated Methods
	 */

	/**
	 * Method execute
	 * 
	 * @param mapping
	 * @param form
	 * @param request
	 * @param response
	 * @return ActionForward
	 */

	@Override
	public ActionForward execute(ActionMapping mapping, ActionForm form,
			HttpServletRequest request, HttpServletResponse response) {

		LoginForm loginForm = (LoginForm) form;
		HttpSession session = null;
		String lastlogon = loginForm.getLastlogonform();
		LogininformationId LogininformationIdObj = null;
		Logininformation LogininformationObj = null;
		double lastlogonform = Double.parseDouble(lastlogon);
		String username = loginForm.getUsername();
		String password = loginForm.getPassword();
		DbOperations DbOperationsObj = DbOp.getDbOperations(); 
		Vector<Logininformation> VectorObj = DbOperationsObj.retrieveUserData(username,
				password);
		if (VectorObj != null
				&& (loginForm.getUsertype().equals("Administrator") || loginForm
						.getUsertype().equals("Curator"))) {
			Iterator<Logininformation> LogininformationIterator = VectorObj.iterator();
			while (LogininformationIterator.hasNext()) {
				LogininformationObj = LogininformationIterator.next();
				LogininformationIdObj = LogininformationObj.getId();
			}
			if (lastlogonform > LogininformationObj.getLastlogon()) {
				System.out.println("Lastlogonform  " + lastlogonform
						+ "  > Lastlogon value in Database  "
						+ LogininformationObj.getLastlogon());
				session = request.getSession(true);
				session.setAttribute("loggedIn", "yes");
				session.setAttribute("User", username);
				session.setAttribute("Usertype", loginForm.getUsertype());
				System.out.println("Login info in Database : "
						+ LogininformationIdObj.getUserid() + "  "
						+ LogininformationIdObj.getPassword());
				DbOperationsObj.updateLastLogon(LogininformationIdObj
						.getUserid(), LogininformationIdObj.getPassword(),
						lastlogonform);
				return mapping.findForward("loginSuccess");
			} else {
				System.out.println("Lastlogonform  " + lastlogonform
						+ "  <=Lastlogon value in Database  "
						+ LogininformationObj.getLastlogon());
				request.setAttribute("Error",
						"Session has ended.  Please login.");
				loginForm.setUsername(null);
				loginForm.setPassword(null);
				return mapping.findForward("sessionEnded");	
			}

		}
		else {
			System.out.println("Username and password are incorrect");
			request.setAttribute("Error",
					"Invalid username and password or usertpe is not present");
			return mapping.findForward("loginFailure");
		}

	}

}
