# Supplementary material for: DraGnET: Software for storing, managing and analyzing annotated draft genome sequence data
Source: BMC Bioinformatics. 2010 Feb 22;11:100. doi: 10.1186/1471-2105-11-100 (PMC3098051; doi:10.1186/1471-2105-11-100)
Supplement: Additional file 1 — Source code for the DraGnET software. This folder contains the source code for the DraGnET software. [file 1471-2105-11-100-S1.ZIP › DraGnETSourceCode/src/com/example/struts/action/LogoutAction.java]

/*
 * Generated by MyEclipse Struts
 * Template path: templates/java/JavaClass.vtl
 */
package com.example.struts.action;

import java.io.IOException;

import javax.servlet.ServletException;
import javax.servlet.http.HttpServletRequest;
import javax.servlet.http.HttpServletResponse;
import javax.servlet.http.HttpSession;

import org.apache.struts.action.ActionForm;
import org.apache.struts.action.ActionForward;
import org.apache.struts.action.ActionMapping;

/**
 * MyEclipse Struts Creation date: 06-30-2008
 * 
 * XDoclet definition:
 * 
 * @struts.action path="/logout" name="logoutForm" input="/jsp/logout.jsp"
 *                scope="request" validate="true"
 */
public class LogoutAction extends SecureLogoutAction {
	/*
	 * Generated Methods
	 */

	/**
	 * Method execute
	 * 
	 * @param mapping
	 * @param form
	 * @param request
	 * @param response
	 * @return ActionForward
	 */
	@Override
	public ActionForward executeAction(ActionMapping mapping, ActionForm form,
			HttpServletRequest request, HttpServletResponse response)
			throws IOException, ServletException {

		response.setHeader("Cache-Control", "no-cache"); 
		response.setHeader("Cache-Control", "no-store"); 
		response.setDateHeader("Expires", 0); // Causes the proxy cache to see
												// the page as "stale"
		response.setHeader("Pragma", "no-cache"); // HTTP 1.0 backward
													// compatibility

		HttpSession session = request.getSession();
		session.removeAttribute("User");
		System.out.println("logout action----  Username"
				+ request.getSession().getAttribute("User"));
		session.removeAttribute("Usertype");
		session.invalidate();
		return (mapping.findForward("logoutSuccess"));
	}
}
