# Supplementary material for: DraGnET: Software for storing, managing and analyzing annotated draft genome sequence data
Source: BMC Bioinformatics. 2010 Feb 22;11:100. doi: 10.1186/1471-2105-11-100 (PMC3098051; doi:10.1186/1471-2105-11-100)
Supplement: Additional file 1 — Source code for the DraGnET software. This folder contains the source code for the DraGnET software. [file 1471-2105-11-100-S1.ZIP › DraGnETSourceCode/src/com/example/struts/action/QuerypageAction.java]

/*
 * Generated by MyEclipse Struts
 * Template path: templates/java/JavaClass.vtl
 */
package com.example.struts.action;

import hibernateDatabase.DbOp;
import hibernateDatabase.DbOperations;
import hibernateDatabase.Strain;

import javax.servlet.http.HttpServletRequest;
import javax.servlet.http.HttpServletResponse;

import org.apache.struts.action.Action;
import org.apache.struts.action.ActionForm;
import org.apache.struts.action.ActionForward;
import org.apache.struts.action.ActionMapping;

import com.example.struts.form.QuerypageForm;

/**
 * MyEclipse Struts Creation date: 04-22-2008
 * 
 * XDoclet definition:
 * 
 * @struts.action path="/querypage" name="querypageForm"
 *                input="/jsp/querypage.jsp" scope="request" validate="true"
 */
public class QuerypageAction extends Action {
	/*
	 * Generated Methods
	 */

	/**
	 * Method execute
	 * 
	 * @param mapping
	 * @param form
	 * @param request
	 * @param response
	 * @return ActionForward
	 */
	@Override
	public ActionForward execute(ActionMapping mapping, ActionForm form,
			HttpServletRequest request, HttpServletResponse response) {
		QuerypageForm querypageForm = (QuerypageForm) form;// TODO
															// Auto-generated
															// method stub
		String strainId = querypageForm.getStrainId();
		DbOperations DbOperationsObj = DbOp.getDbOperations(); 
		Strain strain = DbOperationsObj.loadStrainObjFromDatabase(strainId);

		if (strain.getStrainId() == null) {
			return mapping.findForward("failure");
		} else {
			request.setAttribute("strainInfo", strain);
			System.out.println("Strain Id in query action"
					+ strain.getStrainId());
			return mapping.findForward("queryresult");
		}

	}
}
