# Supplementary material for: DraGnET: Software for storing, managing and analyzing annotated draft genome sequence data
Source: BMC Bioinformatics. 2010 Feb 22;11:100. doi: 10.1186/1471-2105-11-100 (PMC3098051; doi:10.1186/1471-2105-11-100)
Supplement: Additional file 1 — Source code for the DraGnET software. This folder contains the source code for the DraGnET software. [file 1471-2105-11-100-S1.ZIP › DraGnETSourceCode/src/com/example/struts/action/SecureLogoutAction.java]

/*
 * Generated by MyEclipse Struts
 * Template path: templates/java/JavaClass.vtl
 */
package com.example.struts.action;

import java.io.IOException;

import javax.servlet.ServletException;
import javax.servlet.http.HttpServletRequest;
import javax.servlet.http.HttpServletResponse;

import org.apache.struts.action.Action;
import org.apache.struts.action.ActionError;
import org.apache.struts.action.ActionErrors;
import org.apache.struts.action.ActionForm;
import org.apache.struts.action.ActionForward;
import org.apache.struts.action.ActionMapping;

/**
 * MyEclipse Struts Creation date: 07-02-2008
 * 
 * XDoclet definition:
 * 
 * @struts.action validate="true"
 */
public abstract class SecureLogoutAction extends Action {
	/*
	 * Generated Methods
	 */

	/**
	 * Method execute
	 * 
	 * @param mapping
	 * @param form
	 * @param request
	 * @param response
	 * @return ActionForward
	 */
	@SuppressWarnings("deprecation")
	@Override
	public ActionForward execute(ActionMapping mapping, ActionForm form,
			HttpServletRequest request, HttpServletResponse response) {

		response.setHeader("Cache-Control", "no-cache"); // Forces caches to
															// obtain a new copy
															// of the page from
															// the origin server
		response.setHeader("Cache-Control", "no-store"); // Directs caches
															// not to store the
															// page under any
															// circumstance
		response.setDateHeader("Expires", 0); // Causes the proxy cache to see
												// the page as "stale"
		response.setHeader("Pragma", "no-cache"); // HTTP 1.0 backward
													// compatibility

		if (!this.userIsLoggedIn(request)) {
			ActionErrors errors = new ActionErrors();
			errors.add("error", new ActionError("logon.sessionEnded"));
			this.saveErrors(request, errors);
			return mapping.findForward("sessionEnded");
		}
		try {
			try {
				return executeAction(mapping, form, request, response);
			} catch (ServletException e) {
				// TODO Auto-generated catch block
				e.printStackTrace();
			}
		} catch (IOException e) {
			// TODO Auto-generated catch block
			e.printStackTrace();
		}
		return null;
	}

	protected abstract ActionForward executeAction(ActionMapping mapping,
			ActionForm form, HttpServletRequest request,
			HttpServletResponse response) throws IOException, ServletException;

	private boolean userIsLoggedIn(HttpServletRequest request) {
		System.out.println("Username in secure logout action "
				+ request.getSession().getAttribute("User"));
		if (request.getSession().getAttribute("User") == null) {
			return false;
		}
		return true;
	}
}
