# Supplementary material for: DraGnET: Software for storing, managing and analyzing annotated draft genome sequence data
Source: BMC Bioinformatics. 2010 Feb 22;11:100. doi: 10.1186/1471-2105-11-100 (PMC3098051; doi:10.1186/1471-2105-11-100)
Supplement: Additional file 1 — Source code for the DraGnET software. This folder contains the source code for the DraGnET software. [file 1471-2105-11-100-S1.ZIP › DraGnETSourceCode/src/com/example/struts/action/StrainFastaFormatAction.java]

/*
 * Generated by MyEclipse Struts
 * Template path: templates/java/JavaClass.vtl
 */
package com.example.struts.action;

import hibernateDatabase.DbOp;
import hibernateDatabase.DbOperations;

import javax.servlet.http.HttpServletRequest;
import javax.servlet.http.HttpServletResponse;
import org.apache.struts.action.Action;
import org.apache.struts.action.ActionForm;
import org.apache.struts.action.ActionForward;
import org.apache.struts.action.ActionMapping;


/** 
 * MyEclipse Struts
 * Creation date: 05-19-2009
 * 
 * XDoclet definition:
 * @struts.action path="/strainFastaFormat" name="strainFastaFormatForm" input="/jsp/strainFastaFormat.jsp" scope="request" validate="true"
 */
public class StrainFastaFormatAction extends Action {
	/*
	 * Generated Methods
	 */

	/** 
	 * Method execute
	 * @param mapping
	 * @param form
	 * @param request
	 * @param response
	 * @return ActionForward
	 */
	public ActionForward execute(ActionMapping mapping, ActionForm form,
			HttpServletRequest request, HttpServletResponse response) {
	
		DbOperations DbOperationsObj = new DbOperations();
		String fileLocation = DbOp.getData("UserFasta");
		DbOperationsObj.createUserFastaFiles(fileLocation);
		request.setAttribute("fileLocation", fileLocation);
		return mapping.findForward("strainFastaFormatSuccess");
		
	}
}
