# Supplementary material for: DraGnET: Software for storing, managing and analyzing annotated draft genome sequence data
Source: BMC Bioinformatics. 2010 Feb 22;11:100. doi: 10.1186/1471-2105-11-100 (PMC3098051; doi:10.1186/1471-2105-11-100)
Supplement: Additional file 1 — Source code for the DraGnET software. This folder contains the source code for the DraGnET software. [file 1471-2105-11-100-S1.ZIP › DraGnETSourceCode/src/com/example/struts/action/StrainIdqueryAction.java]

/*
 * Generated by MyEclipse Struts
 * Template path: templates/java/JavaClass.vtl
 */
package com.example.struts.action;

import hibernateDatabase.DbOp;
import hibernateDatabase.DbOperations;
import hibernateDatabase.Gene;
import hibernateDatabase.Strain;

import java.util.ArrayList;

import javax.servlet.http.HttpServletRequest;
import javax.servlet.http.HttpServletResponse;

import org.apache.struts.action.Action;
import org.apache.struts.action.ActionForm;
import org.apache.struts.action.ActionForward;
import org.apache.struts.action.ActionMapping;

import com.example.struts.form.StrainIdqueryForm;

/**
 * MyEclipse Struts Creation date: 04-24-2008
 * 
 * XDoclet definition:
 * 
 * @struts.action path="/strainIdquery" name="strainIdqueryForm"
 *                input="/jsp/strainIdquery.jsp" scope="request" validate="true"
 * @struts.action-forward name="strainIdqueryresult"
 *                        path="/jsp/strainIdqueryresult"
 * @struts.action-forward name="strainIdfailure" path="/jsp/strainIdfailure"
 */
public class StrainIdqueryAction extends Action {
	/*
	 * Generated Methods
	 */

	/**
	 * Method execute
	 * 
	 * @param mapping
	 * @param form
	 * @param request
	 * @param response
	 * @return ActionForward
	 */
	@Override
	public ActionForward execute(ActionMapping mapping, ActionForm form,
			HttpServletRequest request, HttpServletResponse response) {
		StrainIdqueryForm strainIdqueryForm = (StrainIdqueryForm) form;// TODO
		// Auto-generated
		// method
		// stub

		String queryParameter = null;
		String displayPage = strainIdqueryForm.getDisplayPage();
		System.out.println("strainIdqueryForm" + displayPage);
		DbOperations DbOperationsObj = DbOp.getDbOperations(); 

		if (displayPage.equals("strainId")) {
			queryParameter = strainIdqueryForm.getStrainId();
			Strain strain = DbOperationsObj
					.loadStrainObjFromDatabase(queryParameter);

			if (strain.getStrainId() == null) {
				request.setAttribute("resultType", "strainId");
				return mapping.findForward("strainIdfailure");
			} else {
				
				request.setAttribute("strainInfo", strain);
				System.out.println("Strain Id in query action"
						+ strain.getStrainId());
				return mapping.findForward("strainIdqueryresult");
			}

		}

		else if (displayPage.equals("geneId")) {
			queryParameter = strainIdqueryForm.getGeneId();
			Gene gene = DbOperationsObj.loadGeneObjFromDatabase(queryParameter);

			if (gene.getGeneId() == null) {
				request.setAttribute("resultType", "geneId");
				return mapping.findForward("strainIdfailure");
			}

			else {
				request.setAttribute("geneInfo", gene);
				return mapping.findForward("geneIdQueryresult");
			}

		} else if (displayPage.equals("geneName")) {
			queryParameter = strainIdqueryForm.getGeneName();
			ArrayList<Gene> geneList = DbOperationsObj
					.loadGeneNameObjFromDatabase(queryParameter);
			System.out.println("geneNameList.size() " + geneList.size());

			if (geneList.size() == 0) {
				request.setAttribute("resultType", "geneName");
				return mapping.findForward("strainIdfailure");
			} else {
				request.setAttribute("geneInfo", geneList);
				return mapping.findForward("genequeryresult");
			}

		}

		else if (displayPage.equals("proteinSequence")) {
			queryParameter = strainIdqueryForm.getProteinSequence();
			ArrayList<Gene> geneList = DbOperationsObj
					.loadGeneProSeqObjFromDatabase(queryParameter);
			if (geneList.size() == 0) {
				request.setAttribute("resultType", "proteinSequence");
				return mapping.findForward("strainIdfailure");
			} else {
				request.setAttribute("geneInfo", geneList);
				return mapping.findForward("genequeryresult");
			}
		}
		return null;
	}
}
