# Supplementary material for: DraGnET: Software for storing, managing and analyzing annotated draft genome sequence data
Source: BMC Bioinformatics. 2010 Feb 22;11:100. doi: 10.1186/1471-2105-11-100 (PMC3098051; doi:10.1186/1471-2105-11-100)
Supplement: Additional file 1 — Source code for the DraGnET software. This folder contains the source code for the DraGnET software. [file 1471-2105-11-100-S1.ZIP › DraGnETSourceCode/src/com/example/struts/action/UpdateGene1Action.java]

/*
 * Generated by MyEclipse Struts
 * Template path: templates/java/JavaClass.vtl
 */
package com.example.struts.action;

import hibernateDatabase.DbOp;
import hibernateDatabase.DbOperations;
import hibernateDatabase.Gene;

import javax.servlet.http.HttpServletRequest;
import javax.servlet.http.HttpServletResponse;
import javax.servlet.http.HttpSession;

import org.apache.struts.action.Action;
import org.apache.struts.action.ActionForm;
import org.apache.struts.action.ActionForward;
import org.apache.struts.action.ActionMapping;

import com.example.struts.form.UpdateGene1Form;

/**
 * MyEclipse Struts Creation date: 08-26-2008
 * 
 * XDoclet definition:
 * 
 * @struts.action path="/updateGene1" name="updateGene1Form"
 *                input="/jsp/updateGene1.jsp" scope="request" validate="true"
 */
public class UpdateGene1Action extends Action {
	/*
	 * Generated Methods
	 */

	/**
	 * Method execute
	 * 
	 * @param mapping
	 * @param form
	 * @param request
	 * @param response
	 * @return ActionForward
	 */
	@Override
	public ActionForward execute(ActionMapping mapping, ActionForm form,
			HttpServletRequest request, HttpServletResponse response) {
		UpdateGene1Form updateGene1Form = (UpdateGene1Form) form;// TODO
																	// Auto-generated
																	// method
																	// stub
		int flag = 0;
		DbOperations DbOperationsObj = DbOp.getDbOperations(); //new DbOperations();
		Gene geneObj = DbOperationsObj
				.loadGeneObjFromDatabase(updateGene1Form.getGeneId());
		if (geneObj.getGeneId() == null) {
			// Shows that there is no gene having geneId entered by user
			flag = -1;
			request.setAttribute("flag", flag);
			return mapping.findForward("updateFailure");
		} else {
			HttpSession geneUpdateSession = request.getSession();
			geneUpdateSession.setAttribute("GeneObj", geneObj);
			return mapping.findForward("updateSuccess");
		}

	}
}
