# Supplementary material for: DraGnET: Software for storing, managing and analyzing annotated draft genome sequence data
Source: BMC Bioinformatics. 2010 Feb 22;11:100. doi: 10.1186/1471-2105-11-100 (PMC3098051; doi:10.1186/1471-2105-11-100)
Supplement: Additional file 1 — Source code for the DraGnET software. This folder contains the source code for the DraGnET software. [file 1471-2105-11-100-S1.ZIP › DraGnETSourceCode/src/com/example/struts/action/UpdateGeneFinalAction.java]

/*
 * Generated by MyEclipse Struts
 * Template path: templates/java/JavaClass.vtl
 */
package com.example.struts.action;

import hibernateDatabase.DbOp;
import hibernateDatabase.DbOperations;
import hibernateDatabase.Gene;

import java.util.HashMap;

import javax.servlet.http.HttpServletRequest;
import javax.servlet.http.HttpServletResponse;
import javax.servlet.http.HttpSession;

import org.apache.struts.action.Action;
import org.apache.struts.action.ActionForm;
import org.apache.struts.action.ActionForward;
import org.apache.struts.action.ActionMapping;

import com.example.struts.form.UpdateGeneFinalForm;

/**
 * MyEclipse Struts Creation date: 08-27-2008
 * 
 * XDoclet definition:
 * 
 * @struts.action path="/updateGeneFinal" name="updateGeneFinalForm"
 *                input="/jsp/updateGeneFinal.jsp" scope="request"
 *                validate="true"
 */
public class UpdateGeneFinalAction extends Action {
	/*
	 * Generated Methods
	 */

	/**
	 * Method execute
	 * 
	 * @param mapping
	 * @param form
	 * @param request
	 * @param response
	 * @return ActionForward
	 */
	@Override
	public ActionForward execute(ActionMapping mapping, ActionForm form,
			HttpServletRequest request, HttpServletResponse response) {
		UpdateGeneFinalForm updateGeneFinalForm = (UpdateGeneFinalForm) form;// TODO
																				// Auto-generated
																				// method
																				// stub

		Gene geneObj = (Gene) request.getSession().getAttribute("GeneObj");
		System.out.println("Gene ID in final gene update" + geneObj.getGeneId()
				+ geneObj.getFunction());
		HashMap<String, String> geneAttributes = new HashMap<String, String>();

		String[] attributeList = (String[]) request.getSession().getAttribute(
				"GeneAttributes");

		int displayGeneId = 0, displayGeneName = 0, displayGeneDescription = 0, displayProteinSequence = 0, displayFunction = 0, displayLocalization = 0, displaySize = 0, displaySignalSequence = 0, displayLipoProtein = 0;

		for (int i = 0; i < (attributeList.length); i++) {
			
			if (attributeList[i].equals("geneId")) {
				displayGeneId = 1;
			} else if (attributeList[i].equals("geneName")) {
				displayGeneName = 1;
			} else if (attributeList[i].equals("geneDescription")) {
				displayGeneDescription = 1;
			} else if (attributeList[i].equals("proteinSequence")) {
				displayProteinSequence = 1;
			} else if (attributeList[i].equals("function")) {
				displayFunction = 1;
			} else if (attributeList[i].equals("localization")) {
				displayLocalization = 1;
			} else if (attributeList[i].equals("proteinSize")) {
				displaySize = 1;
			} else if (attributeList[i].equals("signalSequence")) {
				displaySignalSequence = 1;
			} else if (attributeList[i].equals("lipoProtein")) {
				displayLipoProtein = 1;
			}

		}
		if (displayGeneId == 1) 
		{
			System.out.println("Gene Final Action"
					+ updateGeneFinalForm.getNewGeneId());
			if (updateGeneFinalForm.getNewGeneId().equals("")) {
				request.getSession().setAttribute("Error", "GeneId");

				return mapping.findForward("updateFailure");
			} else {
				request.getSession().removeAttribute("Error");
				geneAttributes
						.put("geneId", updateGeneFinalForm.getNewGeneId());
				System.out.println("Gene id present");
			}

		}

		if (displayGeneName == 1) {
			System.out.println("Gene Final Action"
					+ updateGeneFinalForm.getNewGeneName());
			if (updateGeneFinalForm.getNewGeneName().equals("")) {
				request.getSession().setAttribute("Error", "GeneName");

				return mapping.findForward("updateFailure");
			} else {
				request.getSession().removeAttribute("Error");
				geneAttributes.put("geneName", updateGeneFinalForm
						.getNewGeneName());
				System.out.println("Gene name present");
			}
		}
		if (displayGeneDescription == 1) {
			System.out.println("Gene Final Action"
					+ updateGeneFinalForm.getNewGeneDescription());
			if (updateGeneFinalForm.getNewGeneDescription().equals("")) {
				request.getSession().setAttribute("Error", "GeneDescription");

				return mapping.findForward("updateFailure");
			} else {
				request.getSession().removeAttribute("Error");
				geneAttributes.put("geneDescription", updateGeneFinalForm
						.getNewGeneDescription());
				System.out.println("Gene Description present");
			}
		}
		if (displayProteinSequence == 1) {
			System.out.println("Gene Final Action"
					+ updateGeneFinalForm.getNewProteinSequence());
			if (updateGeneFinalForm.getNewProteinSequence().equals("")) {
				request.getSession().setAttribute("Error", "ProteinSequence");

				return mapping.findForward("updateFailure");
			} else {
				request.getSession().removeAttribute("Error");
				geneAttributes.put("proteinSequence", updateGeneFinalForm
						.getNewProteinSequence());
				System.out.println("Protein Sequence");
			}
		}
		if (displayFunction == 1) {
			System.out.println("Gene Final Action"
					+ updateGeneFinalForm.getNewFunction());
			if (updateGeneFinalForm.getNewFunction().equals("")) {
				request.getSession().setAttribute("Error", "Function");

				return mapping.findForward("updateFailure");
			} else {
				request.getSession().removeAttribute("Error");
				geneAttributes.put("function", updateGeneFinalForm
						.getNewFunction());
				System.out.println("Function");

			}
		}
		if (displaySize == 1) {
			System.out.println("Gene Final Action"
					+ updateGeneFinalForm.getNewProteinSize());
			if (updateGeneFinalForm.getNewProteinSize().equals("")) {
				request.getSession().setAttribute("Error", "ProteinSize");

				return mapping.findForward("updateFailure");
			} else {
				request.getSession().removeAttribute("Error");
				geneAttributes.put("proteinSize", updateGeneFinalForm
						.getNewProteinSize());
				System.out.println("Protein Size");

			}
		}
		if (displayLocalization == 1) {
			System.out.println("Gene Final Action "
					+ updateGeneFinalForm.getNewLocalization());
			if (updateGeneFinalForm.getNewLocalization().equals("")) {
				request.getSession().setAttribute("Error", "Localization");

				return mapping.findForward("updateFailure");
			} else {
				request.getSession().removeAttribute("Error");
				geneAttributes.put("localization", updateGeneFinalForm
						.getNewLocalization());
				System.out.println("Localization");

			}
		}
		if (displaySignalSequence == 1) {
			System.out.println("Gene Final Action"
					+ updateGeneFinalForm.getNewSignalSequence());
			if (updateGeneFinalForm.getNewSignalSequence().equalsIgnoreCase(
					"-----Select-----")) {
				request.getSession().setAttribute("Error", "SignalSequence");

				return mapping.findForward("updateFailure");
			} else {
				request.getSession().removeAttribute("Error");
				geneAttributes.put("signalSequence", updateGeneFinalForm
						.getNewSignalSequence());
				System.out.println("Signal Sequence present");

			}
		}
		if (displayLipoProtein == 1) {
			System.out.println("updateGeneFinalForm.getNewLipoProtein "
					+ updateGeneFinalForm.getNewLipoProtein());
			if (updateGeneFinalForm.getNewLipoProtein().equalsIgnoreCase(
					"-----Select-----")) {
				request.getSession().setAttribute("Error", "LipoProtein");

				return mapping.findForward("updateFailure");
			} else {
				request.getSession().removeAttribute("Error");
				geneAttributes.put("lipoProtein", updateGeneFinalForm
						.getNewLipoProtein());
				System.out.println("Lipo Protein present");

			}
		}
		DbOperations DbOperationsObj = DbOp.getDbOperations(); 
		DbOperationsObj.updateGene(geneObj.getGeneId(), geneAttributes);
		HttpSession geneUpdateSession = request.getSession();
		geneUpdateSession.removeAttribute("GeneAttributes");

		return mapping.findForward("updateSuccess");
	}
}
