# Supplementary material for: DraGnET: Software for storing, managing and analyzing annotated draft genome sequence data
Source: BMC Bioinformatics. 2010 Feb 22;11:100. doi: 10.1186/1471-2105-11-100 (PMC3098051; doi:10.1186/1471-2105-11-100)
Supplement: Additional file 1 — Source code for the DraGnET software. This folder contains the source code for the DraGnET software. [file 1471-2105-11-100-S1.ZIP › DraGnETSourceCode/src/com/example/struts/action/UpdateStrain2Action.java]

/*
 * Generated by MyEclipse Struts
 * Template path: templates/java/JavaClass.vtl
 */
package com.example.struts.action;

import hibernateDatabase.Strain;

import javax.servlet.http.HttpServletRequest;
import javax.servlet.http.HttpServletResponse;

import org.apache.struts.action.Action;
import org.apache.struts.action.ActionForm;
import org.apache.struts.action.ActionForward;
import org.apache.struts.action.ActionMapping;

import com.example.struts.form.UpdateStrain2Form;

/**
 * MyEclipse Struts Creation date: 01-30-2009
 * 
 * XDoclet definition:
 * 
 * @struts.action path="/updateStrain2" name="updateStrain2Form"
 *                input="/jsp/updateStrain2.jsp" scope="request" validate="true"
 */
public class UpdateStrain2Action extends Action {
	/*
	 * Generated Methods
	 */

	/**
	 * Method execute
	 * 
	 * @param mapping
	 * @param form
	 * @param request
	 * @param response
	 * @return ActionForward
	 */
	@Override
	public ActionForward execute(ActionMapping mapping, ActionForm form,
			HttpServletRequest request, HttpServletResponse response) {
		UpdateStrain2Form updateStrain2Form = (UpdateStrain2Form) form;// TODO
																		// Auto-generated
																		// method
																		// stub
		int flag = 0;
		if (updateStrain2Form.getSelectedItems().length == 0) {
			System.out.println("Failure");
			flag = -4;
			request.setAttribute("flag", flag);
			return mapping.findForward("updateFailure"); 
		}
		String[] attributeList = updateStrain2Form.getSelectedItems();
		Strain strainObj = (Strain) request.getSession().getAttribute(
				"StrainObj");
		request.getSession().setAttribute("StrainAttributes", attributeList);

		return mapping.findForward("updateSuccess");
	}
}
