# Supplementary material for: DraGnET: Software for storing, managing and analyzing annotated draft genome sequence data
Source: BMC Bioinformatics. 2010 Feb 22;11:100. doi: 10.1186/1471-2105-11-100 (PMC3098051; doi:10.1186/1471-2105-11-100)
Supplement: Additional file 1 — Source code for the DraGnET software. This folder contains the source code for the DraGnET software. [file 1471-2105-11-100-S1.ZIP › DraGnETSourceCode/src/com/example/struts/action/UpdateStrainFinalAction.java]

/*
 * Generated by MyEclipse Struts
 * Template path: templates/java/JavaClass.vtl
 */
package com.example.struts.action;

import hibernateDatabase.DbOp;
import hibernateDatabase.DbOperations;
import hibernateDatabase.Strain;

import java.util.HashMap;

import javax.servlet.http.HttpServletRequest;
import javax.servlet.http.HttpServletResponse;
import javax.servlet.http.HttpSession;

import org.apache.struts.action.Action;
import org.apache.struts.action.ActionForm;
import org.apache.struts.action.ActionForward;
import org.apache.struts.action.ActionMapping;

import com.example.struts.form.UpdateStrainFinalForm;

/**
 * MyEclipse Struts Creation date: 02-01-2009
 * 
 * XDoclet definition:
 * 
 * @struts.action path="/updatStrainFinal" name="updatStrainFinalForm"
 *                input="/jsp/updateStrainFinal.jsp" scope="request"
 *                validate="true"
 */
public class UpdateStrainFinalAction extends Action {
	/*
	 * Generated Methods
	 */

	/**
	 * Method execute
	 * 
	 * @param mapping
	 * @param form
	 * @param request
	 * @param response
	 * @return ActionForward
	 */
	@Override
	public ActionForward execute(ActionMapping mapping, ActionForm form,
			HttpServletRequest request, HttpServletResponse response) {
		UpdateStrainFinalForm updateStrainFinalForm = (UpdateStrainFinalForm) form;

		Strain strainObj = (Strain) request.getSession().getAttribute(
				"StrainObj");
		System.out.println("Strain ID in final strain update"
				+ strainObj.getStrainId() + strainObj.getStrainName());
		HashMap<String, String> strainAttributes = new HashMap<String, String>();

		String[] attributeList = (String[]) request.getSession().getAttribute(
				"StrainAttributes");

		int displayStrainId = 0, displayStrainName = 0, displayStrainDescription = 0;

		for (int i = 0; i < (attributeList.length); i++) {
			if (attributeList[i].equals("strainId")) {
				displayStrainId = 1;
			} else if (attributeList[i].equals("strainName")) {
				displayStrainName = 1;
			} else if (attributeList[i].equals("strainDescription")) {
				displayStrainDescription = 1;
			}
		}
		if (displayStrainId == 1) 
		{
			if (updateStrainFinalForm.getNewStrainId() == "") {
				request.getSession().setAttribute("Error", "StrainId");

				return mapping.findForward("updateFailure");
			} else {
				request.getSession().removeAttribute("Error");
				strainAttributes.put("strainId", updateStrainFinalForm
						.getNewStrainId());
				System.out.println("Strain id present");
			}

		}

		if (displayStrainName == 1) {
			System.out.println("Strain Final Action"
					+ updateStrainFinalForm.getNewStrainName());
			if (updateStrainFinalForm.getNewStrainName() == "") {
				request.getSession().setAttribute("Error", "StrainName");

				return mapping.findForward("updateFailure");
			} else {
				request.getSession().removeAttribute("Error");
				strainAttributes.put("strainName", updateStrainFinalForm
						.getNewStrainName());
				System.out.println("Strain name present");
			}
		}
		if (displayStrainDescription == 1) {
			System.out.println("Strain Final Action"
					+ updateStrainFinalForm.getNewStrainDescription());
			if (updateStrainFinalForm.getNewStrainDescription() == "") {
				request.getSession().setAttribute("Error", "StrainDescription");

				return mapping.findForward("updateFailure");
			} else {
				request.getSession().removeAttribute("Error");
				strainAttributes.put("strainDescription", updateStrainFinalForm
						.getNewStrainDescription());
				System.out.println("Strain Description present");
			}
		}
		DbOperations DbOperationsObj = DbOp.getDbOperations(); 
		 DbOperationsObj.updateStrain(strainObj.getStrainId(),
				strainAttributes);
		HttpSession strainUpdateSession = request.getSession();
		strainUpdateSession.removeAttribute("StrainAttributes");

		return mapping.findForward("updateSuccess");

	}
}
