# Supplementary material for: DraGnET: Software for storing, managing and analyzing annotated draft genome sequence data
Source: BMC Bioinformatics. 2010 Feb 22;11:100. doi: 10.1186/1471-2105-11-100 (PMC3098051; doi:10.1186/1471-2105-11-100)
Supplement: Additional file 1 — Source code for the DraGnET software. This folder contains the source code for the DraGnET software. [file 1471-2105-11-100-S1.ZIP › DraGnETSourceCode/src/com/example/struts/form/FileUpload3Form.java]

/*
 * Generated by MyEclipse Struts
 * Template path: templates/java/JavaClass.vtl
 */
package com.example.struts.form;

import javax.servlet.http.HttpServletRequest;

import org.apache.struts.action.ActionErrors;
import org.apache.struts.action.ActionForm;
import org.apache.struts.action.ActionMapping;
import org.apache.struts.upload.FormFile;

/**
 * MyEclipse Struts Creation date: 01-26-2009
 * 
 * XDoclet definition:
 * 
 * @struts.form name="fileUpload3Form"
 */
public class FileUpload3Form extends ActionForm {
	/**
	 * 
	 */
	private static final long serialVersionUID = 1L;
	private FormFile theFile;

	public FileUpload3Form() {
		System.out.println("create UploadFileForm object");
	}

	/**
	 * @return Returns the theFile.
	 */
	public FormFile getTheFile() {
		return theFile;
	}

	/**
	 * @param theFile
	 *            The FormFile to set.
	 */
	public void setTheFile(FormFile theFile) {
		this.theFile = theFile;
	}

	/**
	 * Method validate
	 * 
	 * @param mapping
	 * @param request
	 * @return ActionErrors
	 */
	@Override
	public ActionErrors validate(ActionMapping mapping,
			HttpServletRequest request) {
		// TODO Auto-generated method stub
		return null;
	}

	/**
	 * Method reset
	 * 
	 * @param mapping
	 * @param request
	 */
	@Override
	public void reset(ActionMapping mapping, HttpServletRequest request) {
		// TODO Auto-generated method stub
	}
}
