# Supplementary material for: DraGnET: Software for storing, managing and analyzing annotated draft genome sequence data
Source: BMC Bioinformatics. 2010 Feb 22;11:100. doi: 10.1186/1471-2105-11-100 (PMC3098051; doi:10.1186/1471-2105-11-100)
Supplement: Additional file 1 — Source code for the DraGnET software. This folder contains the source code for the DraGnET software. [file 1471-2105-11-100-S1.ZIP › DraGnETSourceCode/src/com/example/struts/form/GeneStrainForm.java]

/*
 * Generated by MyEclipse Struts
 * Template path: templates/java/JavaClass.vtl
 */
package com.example.struts.form;

import javax.servlet.http.HttpServletRequest;

import org.apache.struts.action.ActionErrors;
import org.apache.struts.action.ActionForm;
import org.apache.struts.action.ActionMapping;

/**
 * MyEclipse Struts Creation date: 04-26-2008
 * 
 * XDoclet definition:
 * 
 * @struts.form name="geneStrainForm"
 */
public class GeneStrainForm extends ActionForm {

	/**
	 * 
	 */
	private static final long serialVersionUID = 1L;
	private String selectedItem1;
	private String selectedItem2;
	private String selectedItem3;
	private String selectedItem4;
	private String selectedItem5;
	private String signalSequence;
	private String lipoProtein;

	private String[] selectedItems = new String[0];

	/*
	 * Generated Methods
	 */

	/**
	 * Method validate
	 * 
	 * @param mapping
	 * @param request
	 * @return ActionErrors
	 */
	@Override
	public ActionErrors validate(ActionMapping mapping,
			HttpServletRequest request) {
		// TODO Auto-generated method stub
		return null;
	}

	/**
	 * Method reset
	 * 
	 * @param mapping
	 * @param request
	 */
	@Override
	public void reset(ActionMapping mapping, HttpServletRequest request) {
		// TODO Auto-generated method stub
	}

	public String getSelectedItem1() {
		return selectedItem1;
	}

	public void setSelectedItem1(String selectedItem1) {
		this.selectedItem1 = selectedItem1;
	}

	public String getSelectedItem2() {
		return selectedItem2;
	}

	public void setSelectedItem2(String selectedItem2) {
		this.selectedItem2 = selectedItem2;
	}

	public String getSelectedItem3() {
		return selectedItem3;
	}

	public void setSelectedItem3(String selectedItem3) {
		this.selectedItem3 = selectedItem3;
	}

	public String getSelectedItem4() {
		return selectedItem4;
	}

	public void setSelectedItem4(String selectedItem4) {
		this.selectedItem4 = selectedItem4;
	}

	public String getSelectedItem5() {
		return selectedItem5;
	}

	public void setSelectedItem5(String selectedItem5) {
		this.selectedItem5 = selectedItem5;
	}

	public String getSignalSequence() {
		return signalSequence;
	}

	public void setSignalSequence(String signalSequence) {
		this.signalSequence = signalSequence;
	}

	public String getLipoProtein() {
		return lipoProtein;
	}

	public void setLipoProtein(String lipoProtein) {
		this.lipoProtein = lipoProtein;
	}

	public String[] getSelectedItems() {
		return selectedItems;
	}

	public void setSelectedItems(String[] selectedItems) {
		this.selectedItems = selectedItems;
	}
}
