# Supplementary material for: DraGnET: Software for storing, managing and analyzing annotated draft genome sequence data
Source: BMC Bioinformatics. 2010 Feb 22;11:100. doi: 10.1186/1471-2105-11-100 (PMC3098051; doi:10.1186/1471-2105-11-100)
Supplement: Additional file 1 — Source code for the DraGnET software. This folder contains the source code for the DraGnET software. [file 1471-2105-11-100-S1.ZIP › DraGnETSourceCode/src/com/example/struts/form/GeneStrainQueryForm.java]

/*
 * Generated by MyEclipse Struts
 * Template path: templates/java/JavaClass.vtl
 */
package com.example.struts.form;

import javax.servlet.http.HttpServletRequest;

import org.apache.struts.action.ActionErrors;
import org.apache.struts.action.ActionForm;
import org.apache.struts.action.ActionMapping;

/**
 * MyEclipse Struts Creation date: 04-26-2008
 * 
 * XDoclet definition:
 * 
 * @struts.form name="geneStrainQueryForm"
 */
public class GeneStrainQueryForm extends ActionForm {

	/**
	 * 
	 */
	private static final long serialVersionUID = 1L;
	private String function = "enter value";
	private String localization = "enter value";
	private String proteinSize = "enter value";
	private String signalSequence = "enter value";
	private String lipoProtein = "enter value";

	private String functionValue = "no";
	private String localizationValue = "no";
	private String proteinSizeValue = "no";
	private String signalSequenceValue = "no";
	private String lipoProteinValue = "no";

	private String[] selectedItems = new String[100];
	private String checked = "no";

	/*
	 * Generated Methods
	 */

	public String getChecked() {
		return checked;
	}

	public void setChecked(String checked) {
		this.checked = checked;
	}

	public String getFunction() {
		return function;
	}

	public void setFunction(String function) {
		this.function = function;
	}

	public String getLocalization() {
		return localization;
	}

	public void setLocalization(String localization) {
		this.localization = localization;
	}

	public String getProteinSize() {
		return proteinSize;
	}

	public void setProteinSize(String proteinSize) {
		this.proteinSize = proteinSize;
	}

	public String getSignalSequence() {
		return signalSequence;
	}

	public void setSignalSequence(String signalSequence) {
		this.signalSequence = signalSequence;
	}

	public String getLipoProtein() {
		return lipoProtein;
	}

	public void setLipoProtein(String lipoProtein) {
		this.lipoProtein = lipoProtein;
	}

	/**
	 * Method validate
	 * 
	 * @param mapping
	 * @param request
	 * @return ActionErrors
	 */
	@Override
	public ActionErrors validate(ActionMapping mapping,
			HttpServletRequest request) {
		// TODO Auto-generated method stub

		return null;
	}

	/**
	 * Method reset
	 * 
	 * @param mapping
	 * @param request
	 */
	@Override
	public void reset(ActionMapping mapping, HttpServletRequest request) {
		// TODO Auto-generated method stub
	}

	public String getFunctionValue() {
		return functionValue;
	}

	public void setFunctionValue(String functionValue) {
		this.functionValue = functionValue;
	}

	public String getLocalizationValue() {
		return localizationValue;
	}

	public void setLocalizationValue(String localizationValue) {
		this.localizationValue = localizationValue;
	}

	public String getProteinSizeValue() {
		return proteinSizeValue;
	}

	public void setProteinSizeValue(String proteinSizeValue) {
		this.proteinSizeValue = proteinSizeValue;
	}

	public String getSignalSequenceValue() {
		return signalSequenceValue;
	}

	public void setSignalSequenceValue(String signalSequenceValue) {
		this.signalSequenceValue = signalSequenceValue;
	}

	public String getLipoProteinValue() {
		return lipoProteinValue;
	}

	public void setLipoProteinValue(String lipoProteinValue) {
		this.lipoProteinValue = lipoProteinValue;
	}

	public String[] getSelectedItems() {
		return selectedItems;
	}

	public void setSelectedItems(String[] selectedItems) {
		this.selectedItems = selectedItems;
	}

}
