# Supplementary material for: DraGnET: Software for storing, managing and analyzing annotated draft genome sequence data
Source: BMC Bioinformatics. 2010 Feb 22;11:100. doi: 10.1186/1471-2105-11-100 (PMC3098051; doi:10.1186/1471-2105-11-100)
Supplement: Additional file 1 — Source code for the DraGnET software. This folder contains the source code for the DraGnET software. [file 1471-2105-11-100-S1.ZIP › DraGnETSourceCode/src/com/example/struts/form/LoginForm.java]

/*
 * Generated by MyEclipse Struts
 * Template path: templates/java/JavaClass.vtl
 */
package com.example.struts.form;

import javax.servlet.http.HttpServletRequest;

import org.apache.struts.action.ActionErrors;
import org.apache.struts.action.ActionForm;
import org.apache.struts.action.ActionMapping;

/**
 * MyEclipse Struts Creation date: 06-21-2008 XDoclet definition:
 * 
 * @struts.form name="loginForm"
 */
public class LoginForm extends ActionForm {

	/**
	 * 
	 */
	private static final long serialVersionUID = 1L;
	private String username = null;
	private String password = null;
	private String usertype = null;
	private String lastlogonform = null;

	/*
	 * Generated Methods
	 */
	public String getUsertype() {
		return usertype;
	}

	public void setUsertype(String usertype) {
		this.usertype = usertype;
	}

	public String getUsername() {
		return username;
	}

	public void setUsername(String username) {
		this.username = username;
	}

	public String getPassword() {
		return password;
	}

	public void setPassword(String password) {
		this.password = password;
	}

	/**
	 * Method validate
	 * 
	 * @param mapping
	 * @param request
	 * @return ActionErrors
	 */
	@Override
	public ActionErrors validate(ActionMapping mapping,
			HttpServletRequest request) {
		// TODO Auto-generated method stub
		return null;
	}

	/**
	 * Method reset
	 * 
	 * @param mapping
	 * @param request
	 */
	@Override
	public void reset(ActionMapping mapping, HttpServletRequest request) {
		// TODO Auto-generated method stub
		this.username = null;
		this.password = null;
		this.usertype = null;

	}

	public String getLastlogonform() {
		return lastlogonform;
	}

	public void setLastlogonform(String lastlogonform) {
		this.lastlogonform = lastlogonform;
	}

}
