# Supplementary material for: DraGnET: Software for storing, managing and analyzing annotated draft genome sequence data
Source: BMC Bioinformatics. 2010 Feb 22;11:100. doi: 10.1186/1471-2105-11-100 (PMC3098051; doi:10.1186/1471-2105-11-100)
Supplement: Additional file 1 — Source code for the DraGnET software. This folder contains the source code for the DraGnET software. [file 1471-2105-11-100-S1.ZIP › DraGnETSourceCode/src/com/example/struts/form/StrainIdqueryForm.java]

/*
 * Generated by MyEclipse Struts
 * Template path: templates/java/JavaClass.vtl
 */
package com.example.struts.form;

import javax.servlet.http.HttpServletRequest;

import org.apache.struts.action.ActionErrors;
import org.apache.struts.action.ActionForm;
import org.apache.struts.action.ActionMapping;

/**
 * MyEclipse Struts Creation date: 04-24-2008
 * 
 * XDoclet definition:
 * 
 * @struts.form name="strainIdqueryForm"
 */
public class StrainIdqueryForm extends ActionForm {

	/**
	 * 
	 */
	private static final long serialVersionUID = 1L;
	private String strainId;
	private String strainName;
	private String strainDescription;

	private String geneId;
	private String geneName;
	private String proteinSequence;

	private String displayPage; // Hidden field in strainIdquery.jsp
	private String validateGeneIdText;
	private String validateGeneNameText;

	public String getDisplayPage() {
		return displayPage;
	}

	public void setDisplayPage(String displayPage) {
		this.displayPage = displayPage;
	}

	public String getProteinSequence() {
		return proteinSequence;
	}

	public void setProteinSequence(String proteinSequence) {
		this.proteinSequence = proteinSequence;
	}

	public String getGeneName() {
		return geneName;
	}

	public void setGeneName(String geneName) {
		this.geneName = geneName;
	}

	public String getGeneId() {
		return geneId;
	}

	public void setGeneId(String geneId) {
		this.geneId = geneId;
	}

	public String getStrainId() {
		return strainId;
		// TODO Auto-generated method stub

	}

	public void setStrainId(String strainId) {
		this.strainId = strainId;
	}

	public String getStrainDescription() {
		return strainDescription;
	}

	public void setStrainDescription(String strainDescription) {
		this.strainDescription = strainDescription;
	}

	public String getStrainName() {
		return strainName;
	}

	public void setStrainName(String strainName) {
		this.strainName = strainName;
	}

	/*
	 * Generated Methods
	 */

	/**
	 * Method validate
	 * 
	 * @param mapping
	 * @param request
	 * @return ActionErrors
	 */
	@Override
	public ActionErrors validate(ActionMapping mapping,
			HttpServletRequest request) {
		// TODO Auto-generated method stub
		return null;
	}

	/**
	 * Method reset
	 * 
	 * @param mapping
	 * @param request
	 */
	@Override
	public void reset(ActionMapping mapping, HttpServletRequest request) {
		// TODO Auto-generated method stub
	}

	public String getValidateGeneIdText() {
		return validateGeneIdText;
	}

	public void setValidateGeneIdText(String validateGeneIdText) {
		this.validateGeneIdText = validateGeneIdText;
	}

	public String getValidateGeneNameText() {
		return validateGeneNameText;
	}

	public void setValidateGeneNameText(String validateGeneNameText) {
		this.validateGeneNameText = validateGeneNameText;
	}
}
