# Supplementary material for: DraGnET: Software for storing, managing and analyzing annotated draft genome sequence data
Source: BMC Bioinformatics. 2010 Feb 22;11:100. doi: 10.1186/1471-2105-11-100 (PMC3098051; doi:10.1186/1471-2105-11-100)
Supplement: Additional file 1 — Source code for the DraGnET software. This folder contains the source code for the DraGnET software. [file 1471-2105-11-100-S1.ZIP › DraGnETSourceCode/src/com/example/struts/form/UpdateGeneFinalForm.java]

/*
 * Generated by MyEclipse Struts
 * Template path: templates/java/JavaClass.vtl
 */
package com.example.struts.form;

import javax.servlet.http.HttpServletRequest;

import org.apache.struts.action.ActionErrors;
import org.apache.struts.action.ActionMapping;

/**
 * MyEclipse Struts Creation date: 08-27-2008
 * 
 * XDoclet definition:
 * 
 * @struts.form name="updateGeneFinalForm"
 */
public class UpdateGeneFinalForm extends org.apache.struts.action.ActionForm {

	/**
	 * 
	 */
	private static final long serialVersionUID = 1L;
	private String newGeneId;
	private String newGeneName;
	private String newGeneDescription;
	private String newProteinSequence;
	private String newFunction;
	private String newLocalization;
	private String newProteinSize;
	private String newSignalSequence;
	private String newLipoProtein;

	/*
	 * Generated Methods
	 */

	/**
	 * Method validate
	 * 
	 * @param mapping
	 * @param request
	 * @return ActionErrors
	 */
	@Override
	public ActionErrors validate(ActionMapping mapping,
			HttpServletRequest request) {
		/*
		 * ActionErrors errors = new ActionErrors(); if (getNewGeneId() == null ||
		 * getNewGeneId().length() < 1) { errors.add("NewGeneId", new
		 * ActionMessage("error.updateGeneFinal.newGeneId.required")); } if
		 * (getLastName() == null || getLastName().length() < 1) {
		 * errors.add("lastName", new
		 * ActionMessage("error.register.lastName.required")); } if(
		 * this.password == null || !this.password.equals( this.confirmPassword ) ) {
		 * errors.add( "password", new ActionMessage( "error.register.password" ) ); }
		 */
		return null;// errors;
		// TODO Auto-generated method stub

	}

	/**
	 * Method reset
	 * 
	 * @param mapping
	 * @param request
	 */
	@Override
	public void reset(ActionMapping mapping, HttpServletRequest request) {
		// TODO Auto-generated method stub
	}

	public String getNewGeneId() {
		return newGeneId;
	}

	public void setNewGeneId(String newGeneId) {
		this.newGeneId = newGeneId;
	}

	public String getNewGeneName() {
		return newGeneName;
	}

	public void setNewGeneName(String newGeneName) {
		this.newGeneName = newGeneName;
	}

	public String getNewGeneDescription() {
		return newGeneDescription;
	}

	public void setNewGeneDescription(String newGeneDescription) {
		this.newGeneDescription = newGeneDescription;
	}

	public String getNewProteinSequence() {
		return newProteinSequence;
	}

	public void setNewProteinSequence(String newProteinSequence) {
		this.newProteinSequence = newProteinSequence;
	}

	public String getNewFunction() {
		return newFunction;
	}

	public void setNewFunction(String newFunction) {
		this.newFunction = newFunction;
	}

	public String getNewLocalization() {
		return newLocalization;
	}

	public void setNewLocalization(String newLocalization) {
		this.newLocalization = newLocalization;
	}

	public String getNewProteinSize() {
		return newProteinSize;
	}

	public void setNewProteinSize(String newProteinSize) {
		this.newProteinSize = newProteinSize;
	}

	public String getNewSignalSequence() {
		return newSignalSequence;
	}

	public void setNewSignalSequence(String newSignalSequence) {
		this.newSignalSequence = newSignalSequence;
	}

	public String getNewLipoProtein() {
		return newLipoProtein;
	}

	public void setNewLipoProtein(String newLipoProtein) {
		this.newLipoProtein = newLipoProtein;
	}
}
