# Supplementary material for: DraGnET: Software for storing, managing and analyzing annotated draft genome sequence data
Source: BMC Bioinformatics. 2010 Feb 22;11:100. doi: 10.1186/1471-2105-11-100 (PMC3098051; doi:10.1186/1471-2105-11-100)
Supplement: Additional file 1 — Source code for the DraGnET software. This folder contains the source code for the DraGnET software. [file 1471-2105-11-100-S1.ZIP › DraGnETSourceCode/src/com/example/struts/form/UpdateStrainFinalForm.java]

/*
 * Generated by MyEclipse Struts
 * Template path: templates/java/JavaClass.vtl
 */
package com.example.struts.form;

import javax.servlet.http.HttpServletRequest;

import org.apache.struts.action.ActionErrors;
import org.apache.struts.action.ActionForm;
import org.apache.struts.action.ActionMapping;

/**
 * MyEclipse Struts Creation date: 02-01-2009
 * 
 * XDoclet definition:
 * 
 * @struts.form name="updatStrainFinalForm"
 */
public class UpdateStrainFinalForm extends ActionForm {

	/**
	 * 
	 */
	private static final long serialVersionUID = 1L;
	private String newStrainId;
	private String newStrainName;
	private String newStrainDescription;

	/*
	 * Generated Methods
	 */

	public String getNewStrainId() {
		return newStrainId;
	}

	public void setNewStrainId(String newStrainId) {
		this.newStrainId = newStrainId;
	}

	public String getNewStrainName() {
		return newStrainName;
	}

	public void setNewStrainName(String newStrainName) {
		this.newStrainName = newStrainName;
	}

	public String getNewStrainDescription() {
		return newStrainDescription;
	}

	public void setNewStrainDescription(String newStrainDescription) {
		this.newStrainDescription = newStrainDescription;
	}

	/**
	 * Method validate
	 * 
	 * @param mapping
	 * @param request
	 * @return ActionErrors
	 */
	@Override
	public ActionErrors validate(ActionMapping mapping,
			HttpServletRequest request) {
		// TODO Auto-generated method stub
		return null;
	}

	/**
	 * Method reset
	 * 
	 * @param mapping
	 * @param request
	 */
	@Override
	public void reset(ActionMapping mapping, HttpServletRequest request) {
		// TODO Auto-generated method stub
	}
}
