# Supplementary material for: DraGnET: Software for storing, managing and analyzing annotated draft genome sequence data
Source: BMC Bioinformatics. 2010 Feb 22;11:100. doi: 10.1186/1471-2105-11-100 (PMC3098051; doi:10.1186/1471-2105-11-100)
Supplement: Additional file 1 — Source code for the DraGnET software. This folder contains the source code for the DraGnET software. [file 1471-2105-11-100-S1.ZIP › DraGnETSourceCode/src/com/example/struts/form/UpdateUserInfoForm.java]

/*
 * Generated by MyEclipse Struts
 * Template path: templates/java/JavaClass.vtl
 */
package com.example.struts.form;

import javax.servlet.http.HttpServletRequest;

import org.apache.struts.action.ActionErrors;
import org.apache.struts.action.ActionForm;
import org.apache.struts.action.ActionMapping;

/**
 * MyEclipse Struts Creation date: 07-08-2008
 * 
 * XDoclet definition:
 * 
 * @struts.form name="updateUserInfoForm"
 */
public class UpdateUserInfoForm extends ActionForm {

	/**
	 * 
	 */
	private static final long serialVersionUID = 1L;
	private String currentusername;
	private String newusername;
	private String currentpassword;
	private String newpassword;
	private String confirmNewPassword;
	private String usertype = null;

	/*
	 * Generated Methods
	 */

	/**
	 * Method validate
	 * 
	 * @param mapping
	 * @param request
	 * @return ActionErrors
	 */
	@Override
	public ActionErrors validate(ActionMapping mapping,
			HttpServletRequest request) {
		// TODO Auto-generated method stub
		return null;
	}

	/**
	 * Method reset
	 * 
	 * @param mapping
	 * @param request
	 */
	@Override
	public void reset(ActionMapping mapping, HttpServletRequest request) {
		// TODO Auto-generated method stub
	}

	public String getCurrentusername() {
		return currentusername;
	}

	public void setCurrentusername(String currentusername) {
		this.currentusername = currentusername;
	}

	public String getNewusername() {
		return newusername;
	}

	public void setNewusername(String newusername) {
		this.newusername = newusername;
	}

	public String getCurrentpassword() {
		return currentpassword;
	}

	public void setCurrentpassword(String currentpassword) {
		this.currentpassword = currentpassword;
	}

	public String getNewpassword() {
		return newpassword;
	}

	public void setNewpassword(String newpassword) {
		this.newpassword = newpassword;
	}

	public String getConfirmNewPassword() {
		return confirmNewPassword;
	}

	public void setConfirmNewPassword(String confirmNewPassword) {
		this.confirmNewPassword = confirmNewPassword;
	}

	public String getUsertype() {
		return usertype;
	}

	public void setUsertype(String usertype) {
		this.usertype = usertype;
	}
}
