# Supplementary material for: DraGnET: Software for storing, managing and analyzing annotated draft genome sequence data
Source: BMC Bioinformatics. 2010 Feb 22;11:100. doi: 10.1186/1471-2105-11-100 (PMC3098051; doi:10.1186/1471-2105-11-100)
Supplement: Additional file 1 — Source code for the DraGnET software. This folder contains the source code for the DraGnET software. [file 1471-2105-11-100-S1.ZIP › DraGnETSourceCode/src/hibernate.cfg.xml]

<?xml version='1.0' encoding='UTF-8'?>
<!DOCTYPE hibernate-configuration PUBLIC
          "-//Hibernate/Hibernate Configuration DTD 3.0//EN"
          "http://hibernate.sourceforge.net/hibernate-configuration-3.0.dtd">

<!-- Generated by MyEclipse Hibernate Tools.-->
<hibernate-configuration>

<session-factory>
	<property name="dialect">
		org.hibernate.dialect.MySQLDialect
	</property>
	<property name="connection.url">
		jdbc:mysql://127.0.0.1:3306/hibernatedbTest
	</property>
	<property name="connection.username">root</property>
	<property name="connection.password">ruchi</property>
	<property name="connection.driver_class">
		com.mysql.jdbc.Driver
	</property>
	<property name="myeclipse.connection.profile">MySQL</property>
	<mapping resource="hibernateDatabase/Gene.hbm.xml" />
	<mapping resource="hibernateDatabase/Strain.hbm.xml" />
	<mapping resource="hibernateDatabase/Logininformation.hbm.xml" />
	<mapping resource="hibernateDatabase/Blastdbupdate.hbm.xml" />
</session-factory>

</hibernate-configuration>
