# Supplementary material for: DraGnET: Software for storing, managing and analyzing annotated draft genome sequence data
Source: BMC Bioinformatics. 2010 Feb 22;11:100. doi: 10.1186/1471-2105-11-100 (PMC3098051; doi:10.1186/1471-2105-11-100)
Supplement: Additional file 1 — Source code for the DraGnET software. This folder contains the source code for the DraGnET software. [file 1471-2105-11-100-S1.ZIP › DraGnETSourceCode/src/hibernateDatabase/Blastdbupdate.hbm.xml]

<?xml version="1.0" encoding="utf-8"?>
<!DOCTYPE hibernate-mapping PUBLIC "-//Hibernate/Hibernate Mapping DTD 3.0//EN"
"http://hibernate.sourceforge.net/hibernate-mapping-3.0.dtd">
<!-- 
    Mapping file autogenerated by MyEclipse Persistence Tools
-->
<hibernate-mapping>
    <class name="hibernateDatabase.Blastdbupdate" table="blastdbupdate" catalog="hibernatedbtest">
        <id name="dateId" type="java.lang.Integer">
            <column name="dateId" />
            <generator class="identity" />
        </id>
        <property name="updatedDate" type="java.lang.String">
            <column name="updatedDate" length="65535" not-null="true" />
        </property>
    </class>
</hibernate-mapping>
