# Supplementary material for: DraGnET: Software for storing, managing and analyzing annotated draft genome sequence data
Source: BMC Bioinformatics. 2010 Feb 22;11:100. doi: 10.1186/1471-2105-11-100 (PMC3098051; doi:10.1186/1471-2105-11-100)
Supplement: Additional file 1 — Source code for the DraGnET software. This folder contains the source code for the DraGnET software. [file 1471-2105-11-100-S1.ZIP › DraGnETSourceCode/src/hibernateDatabase/Blastdbupdate.java]

package hibernateDatabase;


public class Blastdbupdate implements java.io.Serializable {

	
	private static final long serialVersionUID = 1L;
	private Integer dateId;
	private String updatedDate;

	
	public Blastdbupdate() {
	}

	
	public Blastdbupdate(String updatedDate) {
		this.updatedDate = updatedDate;
	}

	// Property accessors

	public Integer getDateId() {
		return this.dateId;
	}

	public void setDateId(Integer dateId) {
		this.dateId = dateId;
	}

	public String getUpdatedDate() {
		return this.updatedDate;
	}

	public void setUpdatedDate(String updatedDate) {
		this.updatedDate = updatedDate;
	}

}
