# Supplementary material for: DraGnET: Software for storing, managing and analyzing annotated draft genome sequence data
Source: BMC Bioinformatics. 2010 Feb 22;11:100. doi: 10.1186/1471-2105-11-100 (PMC3098051; doi:10.1186/1471-2105-11-100)
Supplement: Additional file 1 — Source code for the DraGnET software. This folder contains the source code for the DraGnET software. [file 1471-2105-11-100-S1.ZIP › DraGnETSourceCode/src/hibernateDatabase/DbOp.java]

package hibernateDatabase;

import java.io.BufferedReader;
import java.io.File;
import java.io.FileNotFoundException;
import java.io.FileReader;
import java.io.IOException;
import java.util.ArrayList;
import java.util.Random;
import java.util.regex.Matcher;
import java.util.regex.Pattern;


public class DbOp {

	private static DbOperations DbOperationsObj = new DbOperations();

	public static DbOperations getDbOperations() {

		return DbOperationsObj;

	}

	private static Random rn = new Random();

	
	public static String getData(String tagName) {
		String fileName = "DbConfig.txt", line;
		File file = new File(fileName);
		System.out.println("Path " + file.getAbsolutePath());
		String path = file.getAbsolutePath();
		String patternStr = "^" + tagName + ":" + "(.*)";
		Pattern pattern = Pattern.compile(patternStr);
		Matcher m = pattern.matcher("");
		BufferedReader in;
		boolean matchFound;
		String matchedStr = null;
		try {
			in = new BufferedReader(new FileReader(path));
			while ((line = in.readLine()) != null) {
				m.reset(line);
				matchFound = m.find();
				if (matchFound) {
					matchedStr = m.group(1);
				}

			}
		} catch (FileNotFoundException e) {
			
			e.printStackTrace();
		} catch (IOException e) {
			
			e.printStackTrace();
		}
		System.out.println("matchedStr " + matchedStr);
		return matchedStr;
	}

	public static String getFileName(String strainId) {
		String fileName = strainId + "BlastDb";
		return fileName;
	}

	private static int rand(int lo, int hi) {
		int n = hi - lo + 1;
		int i = rn.nextInt() % n;
		if (i < 0) {
			i = -i;
		}
		return lo + i;
	}

	private static String randomstring(int lo, int hi) {
		int n = rand(lo, hi);
		byte b[] = new byte[n];
		for (int i = 0; i < n; i++) {
			b[i] = (byte) rand('a', 'z');
		}
		return new String(b);// , 0);
	}

	public static String randomFileName() {
		String str = randomstring(6, 20) + rand(2, 1000);
		return str;
	}

	public ArrayList<String> getInputParameters(String fileName) {
		String line, str;

		ArrayList<String> params = new ArrayList<String>();
		try {
			BufferedReader in = new BufferedReader(new FileReader(fileName));
			while ((line = in.readLine()) != null)
			{
				int index = line.indexOf("-");
				int length = line.length();
				str = line.substring(index + 1, length);

				params.add(str);
			}
			in.close();

		} catch (IOException e) {

		}

		return params;
	}

}
