# Supplementary material for: DraGnET: Software for storing, managing and analyzing annotated draft genome sequence data
Source: BMC Bioinformatics. 2010 Feb 22;11:100. doi: 10.1186/1471-2105-11-100 (PMC3098051; doi:10.1186/1471-2105-11-100)
Supplement: Additional file 1 — Source code for the DraGnET software. This folder contains the source code for the DraGnET software. [file 1471-2105-11-100-S1.ZIP › DraGnETSourceCode/src/hibernateDatabase/DbOperations.java]

package hibernateDatabase;

import java.io.BufferedReader;
import java.io.BufferedWriter;
import java.io.File;
import java.io.FileReader;
import java.io.FileWriter;
import java.io.IOException;
import java.io.InputStreamReader;
import java.util.ArrayList;
import java.util.Date;
import java.util.HashMap;
import java.util.HashSet;
import java.util.Iterator;
import java.util.Set;
import java.util.Vector;

import org.hibernate.Query;
import org.hibernate.Session;
import org.hibernate.SessionFactory;
import org.hibernate.cfg.Configuration;

public class DbOperations {

	@SuppressWarnings("unchecked")
	public void addUpdatedDate(Date dateObj)
	{
		Session session = null;
		SessionFactory sessionFactory = new Configuration().configure()
				.buildSessionFactory();
		session = sessionFactory.openSession();
		org.hibernate.Transaction tx = session.beginTransaction();
		
		
		String dateStr =dateObj.toString();
		
		Integer id = -1;
		String hql;
		
		
		Iterator<Integer> iterator = session.createQuery("select dateId from Blastdbupdate").iterate();
		while(iterator.hasNext())
		{
			id = iterator.next();
		}
		
		if(id==-1)
		{
			Blastdbupdate BlastdbupdateObj = new Blastdbupdate();
			BlastdbupdateObj.setUpdatedDate(dateStr);
			session.save(BlastdbupdateObj);
		}
		else
		{
			hql = "update Blastdbupdate set updatedDate = "+"'"+ dateStr+"'"+"where dateId="+id;
			Query Hqlquery = session.createQuery(hql);
			Hqlquery.executeUpdate();
		}
			
		
		tx.commit();
		session.flush();
		session.close();
			
	}
	@SuppressWarnings("unchecked")
	public String retrieveDate()
	{
		String dateStr = null;
		Session session = null;
		SessionFactory sessionFactory = new Configuration().configure()
				.buildSessionFactory();
		session = sessionFactory.openSession();
			
		Iterator<String> iterator = session.createQuery("select updatedDate from Blastdbupdate").iterate();
		while(iterator.hasNext())
		{
			dateStr = iterator.next();
		}
		
		return dateStr;
	}
	
	
	@SuppressWarnings("unchecked")
	public void createUserFastaFiles(String path)
	{
		Session session = null;
		SessionFactory sessionFactory = new Configuration().configure()
				.buildSessionFactory();
		session = sessionFactory.openSession();
		Set<Gene> geneSet;
		Iterator<Gene> geneIter;
		Gene geneObj; Strain strainObj;
		File f;
		String fileName,strainId ;
		BufferedWriter output;
		
		Iterator<Strain> strainIterator = session.createQuery("from Strain").iterate();
		while (strainIterator.hasNext()) {
			strainObj = strainIterator.next();
			strainId = strainObj.getStrainId();
			fileName = path+DbOp.getFileName(strainId)+".faa";
			f= new File(fileName);
			try {
				if(!f.exists())	
				{
					f.createNewFile();
				
				output = new BufferedWriter(new FileWriter(f));
				
				geneSet = strainObj.getGenes();
				geneIter = geneSet.iterator();			
				while(geneIter.hasNext())
				{
					geneObj = geneIter.next();
					output.write(">");
					output.write(geneObj.getGeneId());
					output.write("|");
					output.write(geneObj.getFunction());
					output.write("[");
					output.write(strainObj.getStrainName());
					output.write(" ");
					output.write(strainObj.getStrainId());
					output.write("]");
				
					output.newLine();
					// To generate the next line and the subsequent lines for proteinSequence
					output.write(geneObj.getProteinSequence());
				
					output.newLine();
				}
				
				
				output.close();
				}
				ZippingFile.zipFiles(path, path+"Fasta.zip");
			} catch (IOException e) {
					
					e.printStackTrace();
				}
			
		}
		session.flush();
		session.close();

		
	}
	
	@SuppressWarnings("unchecked")
	public void createBlastFastaFiles(String path) {
		Session session = null;
		SessionFactory sessionFactory = new Configuration().configure()
				.buildSessionFactory();
		session = sessionFactory.openSession();
		Set<Gene> geneSet;
		Iterator<Gene> geneIter;
		Gene geneObj;
		Strain strainObj;
		File f;
		String fileName, strainId;
		BufferedWriter output;
		Iterator<Strain> strainIterator = session.createQuery("from Strain")
				.iterate();
		while (strainIterator.hasNext()) {
			strainObj = strainIterator.next();
			strainId = strainObj.getStrainId();
			fileName = path + DbOp.getFileName(strainId) + ".faa";
			f = new File(fileName);
			try {
				if (!f.exists()) {
					f.createNewFile();
				}
				output = new BufferedWriter(new FileWriter(f));

				geneSet = strainObj.getGenes();
				geneIter = geneSet.iterator();
				while (geneIter.hasNext()) {
					geneObj = geneIter.next();
					
					output.write(">");
					output.write(geneObj.getGeneId());
					output.write("|");
				
					output.write(geneObj.getFunction());
					output.write("[");
					output.write(strainObj.getStrainName());
					output.write(" ");
					output.write(strainObj.getStrainId());
					output.write("]");
					output.write("\n");
					
					output.write(geneObj.getProteinSequence());
					output.write("\n");
				}
				

				output.close();
			} catch (IOException e) {
				// TODO Auto-generated catch block
				e.printStackTrace();
			}
		}
		session.flush();
		session.close();

	}

	public ArrayList<String> getInputParameters(String fileName) {
		String line, str;

		ArrayList<String> params = new ArrayList<String>();
		try {
			BufferedReader in = new BufferedReader(new FileReader(fileName));
			while ((line = in.readLine()) != null)
			{
				int index = line.indexOf("-");
				int length = line.length();
				str = line.substring(index + 1, length);
				params.add(str);
			}
			in.close();

		} catch (IOException e) {

		}

		return params;
	}

	public int searchBlast(String inputFile, String outputFile,
			String inputSequence, String program, String database,
			String expectationValue) {
		Runtime run = Runtime.getRuntime();
		int returnValue = 1;
		try {
			String inputQuery = inputSequence;
			
			File f;
			f = new File(inputFile);
			try {

				if (!f.exists()) {
					f.createNewFile();
				}
				
				BufferedWriter output = new BufferedWriter(new FileWriter(f));
				output.write(inputQuery);
				output.close();

			} catch (IOException e) {
				e.printStackTrace();
			}
			
			String[] cmd = { "blastall.exe", "-e", expectationValue, "-p",
					program, "-d", database, "-T", "-i", inputFile, "-o",
					outputFile };
			
			Process pr = run.exec(cmd);

			BufferedReader input = new BufferedReader(new InputStreamReader(pr
					.getInputStream()));
			BufferedReader stdError = new BufferedReader(new InputStreamReader(
					pr.getErrorStream()));

			String line = null;

			while ((line = input.readLine()) != null) {
				System.out.println(line);
			}

			System.out
					.println("Here is the standard error of the command (if any):\n");

			while ((line = stdError.readLine()) != null) {
				System.out.println(line);
			}

			System.out.println("process end");

		} catch (IOException e) {// TODO Auto-generated catch block
			e.printStackTrace();
		}

		return returnValue;
	}

	@SuppressWarnings("unchecked")
	public Vector<Gene> retrieveData(Gene geneObj, Vector<String> numberOfStrain) {
		String function;
		String localization;
		String proteinSize;
		String lipoProtein;
		String signalSequence;
		Vector<Gene> geneObjects = new Vector<Gene>();

		String SQLQuery = "from Gene where";
		if (geneObj.getFunction() != null) {
			function = geneObj.getFunction();
			SQLQuery = SQLQuery + " function = " + "'" + function + "'"
					+ " and";
			System.out.println("Query: " + SQLQuery);
		} else {
			System.out.println("function Null value");
		}
		if (geneObj.getLocalization() != "") {
			localization = geneObj.getLocalization();
			SQLQuery = SQLQuery + " localization = " + "'" + localization + "'"
					+ " and";
			System.out.println("Query: " + SQLQuery);
		} else {
			System.out.println("Localization Null value");
		}

		if (geneObj.getProteinSize() != "") {
			proteinSize = geneObj.getProteinSize();
			SQLQuery = SQLQuery + " proteinSize = " + "'" + proteinSize + "'"
					+ " and";
			System.out.println("Query: " + SQLQuery);
		} else {
			System.out.println(" protein Size Null value");
		}
		if (geneObj.getLipoProtein() != "") {
			lipoProtein = geneObj.getLipoProtein();
			SQLQuery = SQLQuery + " lipoProtein = " + "'" + lipoProtein + "'"
					+ " and";
			System.out.println("Query: " + SQLQuery);
		} else {
			System.out.println(" Lipo protein Null value");
		}
		if (geneObj.getSignalSequence() != "") {
			signalSequence = geneObj.getSignalSequence();
			SQLQuery = SQLQuery + " signalSequence = " + "'" + signalSequence
					+ "'";
			System.out.println("Query: " + SQLQuery);
		} else {
			System.out.println("Signal seq Null value");
		}

		String substring;
		if (SQLQuery.endsWith("and")) {
			int length = SQLQuery.lastIndexOf("and");

			System.out.println("Index" + length);
			substring = SQLQuery.substring(0, length);

		} else {
			substring = SQLQuery;
		}

		System.out.println("Substring " + substring);

		Session session = null;
		
		SessionFactory sessionFactory = new Configuration().configure()
		.buildSessionFactory();
		session = sessionFactory.openSession();
		Iterator<Gene> iter1 = session.createQuery(substring).iterate();
		while (iter1.hasNext()) {
			Gene geneObj1 = iter1.next();
			System.out.println("Gene ID......" + geneObj1.getGeneId());
			int k = 0;
			int length = numberOfStrain.size();
			System.out.println("Number of strains:" + length);
			for (int i = 0; i < length; i++) {
				Iterator<Strain> iter = geneObj1.getStrains().iterator();
				while (iter.hasNext()) {
					Strain strain = iter.next();
					String strainId = strain.getStrainId();
					if (strainId.equals(numberOfStrain.elementAt(i))) {
						k++;
					}

				}

			}
			if (k == length) {
				
				geneObjects.add(geneObj1);
			}
		}

		session.flush();
		session.close();
		return geneObjects;
	}

	@SuppressWarnings("unchecked")
	public Strain loadStrainObjFromDatabase(String strainId) {
		Session session = null;
		SessionFactory sessionFactory = new Configuration().configure()
				.buildSessionFactory();
		session = sessionFactory.openSession();
		Strain strain = null;
		strain = new Strain();
		Iterator<Strain> iter = session.createQuery(
				"from Strain where strainId=" + "'" + strainId + "'").iterate();
	
		while (iter.hasNext()) {
			Strain strainObj = iter.next();
			strain.setStrainId(strainObj.getStrainId());
			strain.setStrainName(strainObj.getStrainName());
			strain.setStrainDescription(strainObj.getStrainDescription());
			strain.setGenes(strainObj.getGenes());
					}
		session.flush();
		session.close();
		return strain;
	}

	@SuppressWarnings("unchecked")
	public Vector<Gene> retrieveGenes(String strainId) {
		Session session = null;
		SessionFactory sessionFactory = new Configuration().configure()
				.buildSessionFactory();
		session = sessionFactory.openSession();
		Vector<Gene> geneVectorObj = new Vector<Gene>();

		Iterator<Strain> iter = session.createQuery(
				"from Strain where strainId=" + "'" + strainId + "'").iterate();
		while (iter.hasNext()) {
			Strain strainObj = iter.next();
			
			Iterator<Gene> iter1 = strainObj.getGenes().iterator();
			while (iter1.hasNext()) {
				Gene geneObj = iter1.next();
				geneVectorObj.addElement(geneObj);
				}
		}
		session.flush();
		session.close();
		return geneVectorObj;
	}

	@SuppressWarnings("unchecked")
	public Vector<String> retrieveAllStrains() {
		Session session = null;
		SessionFactory sessionFactory = new Configuration().configure()
				.buildSessionFactory();
		session = sessionFactory.openSession();

		Vector<String> strainVectorObj = new Vector<String>();
		Iterator<Strain> strainIterator = session.createQuery("from Strain")
				.iterate();
		while (strainIterator.hasNext()) {
			Strain strainObj = strainIterator.next();
			strainVectorObj.addElement(strainObj.getStrainId());

		}
		session.flush();
		session.close();

		return strainVectorObj;

	}

	@SuppressWarnings("unchecked")
	public Gene loadGeneObjFromDatabase(String geneId) {

		SessionFactory sessionFactory = new Configuration().configure()
				.buildSessionFactory();
		Session session = sessionFactory.openSession();

		Gene gene = null, geneObj = null;
		gene = new Gene();
		Strain strain;
		Set<Strain> strainSet;
		Iterator<Strain> iter1;
		ArrayList<Strain> strainList = new ArrayList<Strain>();

		Iterator<Gene> iter = session.createQuery(
				"from Gene where geneId=" + "'" + geneId + "'").iterate();

		while (iter.hasNext()) {
			geneObj = iter.next();
			gene.setGeneId(geneObj.getGeneId());
			gene.setGeneName(geneObj.getGeneName());
			gene.setFunction(geneObj.getFunction());
			gene.setGeneDescription(geneObj.getGeneDescription());
			gene.setLipoProtein(geneObj.getLipoProtein());
			gene.setLocalization(geneObj.getLocalization());
			gene.setProteinSequence(geneObj.getProteinSequence());
			gene.setProteinSize(geneObj.getProteinSize());
			gene.setSignalSequence(geneObj.getSignalSequence());
			iter1 = geneObj.getStrains().iterator();
			while (iter1.hasNext()) {
				strain = iter1.next();
				strainList.add(strain);
			}
			strainSet = new HashSet<Strain>(strainList);
			gene.setStrains(strainSet);
			System.out.println("Gene ID" + gene.getGeneId());
			System.out.println("Gene function in dboperations"
					+ gene.getFunction());
		}

		session.flush();
		session.close();
		return gene;
	}

	@SuppressWarnings("unchecked")
	public ArrayList<Gene> loadGeneNameObjFromDatabase(String geneName) {

		Session session = null;
		SessionFactory sessionFactory = new Configuration().configure()
				.buildSessionFactory();
		session = sessionFactory.openSession();
		Gene gene = null;
		Strain strain;
		Iterator<Strain> iter1;
		Set<Strain> strainSet;
		ArrayList<Strain> strainList;
		ArrayList<Gene> geneNameList = new ArrayList<Gene>();

		Iterator<Gene> iter = session.createQuery(
				"from Gene where geneName=" + "'" + geneName + "'").iterate();

		while (iter.hasNext()) {
			Gene geneObj = iter.next();
			gene = new Gene();
			gene.setGeneId(geneObj.getGeneId());
			gene.setGeneName(geneObj.getGeneName());
			gene.setFunction(geneObj.getFunction());
			gene.setGeneDescription(geneObj.getGeneDescription());
			gene.setLipoProtein(geneObj.getLipoProtein());
			gene.setLocalization(geneObj.getLocalization());
			gene.setProteinSequence(geneObj.getProteinSequence());
			gene.setProteinSize(geneObj.getProteinSize());
			gene.setSignalSequence(geneObj.getSignalSequence());
			strainList = new ArrayList<Strain>();
			iter1 = geneObj.getStrains().iterator();
			while (iter1.hasNext()) {
				strain = iter1.next();
				strainList.add(strain);
			}
			strainSet = new HashSet<Strain>(strainList);
			gene.setStrains(strainSet);
			geneNameList.add(gene);
		}
		session.flush();
		session.close();

		return geneNameList;
	}

	@SuppressWarnings("unchecked")
	public ArrayList<Gene> loadGeneProSeqObjFromDatabase(String proteinSequence) {

		Session session = null;
		SessionFactory sessionFactory = new Configuration().configure()
				.buildSessionFactory();
		session = sessionFactory.openSession();
		Gene gene = null;
		Strain strain;
		Set<Strain> strainSet;
		ArrayList<Strain> strainList;
		Iterator<Strain> iter1;
		ArrayList<Gene> geneList = new ArrayList<Gene>();
		Iterator<Gene> iter = session.createQuery(
				"from Gene where proteinSequence=" + "'" + proteinSequence
						+ "'").iterate();
		while (iter.hasNext()) {
			Gene geneObj = iter.next();
			gene = new Gene();
			gene.setGeneId(geneObj.getGeneId());
			gene.setGeneName(geneObj.getGeneName());
			gene.setFunction(geneObj.getFunction());
			gene.setGeneDescription(geneObj.getGeneDescription());
			gene.setLipoProtein(geneObj.getLipoProtein());
			gene.setLocalization(geneObj.getLocalization());
			gene.setProteinSequence(geneObj.getProteinSequence());
			gene.setProteinSize(geneObj.getProteinSize());
			gene.setSignalSequence(geneObj.getSignalSequence());
			strainList = new ArrayList<Strain>();
			iter1 = geneObj.getStrains().iterator();
			while (iter1.hasNext()) {
				strain = iter1.next();
				strainList.add(strain);
			}
			strainSet = new HashSet<Strain>(strainList);
			gene.setStrains(strainSet);

			geneList.add(gene);
		}

		session.flush();
		session.close();
		return geneList;
	}

	public int updateStrain(String oldStrainId,
			HashMap<String, String> strainAttributes) {
		
		Session session = null;

		String substr = "";
		String hql;
		
		String newStrainId = (String) strainAttributes.get("strainId");
		String newStrainName = (String) strainAttributes.get("strainName");
		String newStrainDescription = (String) strainAttributes
				.get("strainDescription");


		if (newStrainId != null) {
			substr = substr + "strainId = " + "'" + newStrainId + "'";
			substr = substr + ", ";
		}
		if (newStrainName != null) {
			substr = substr + "strainName = " + "'" + newStrainName + "'";
			substr = substr + ", ";
		}
		if (newStrainDescription != null) {
			substr = substr + "strainDescription = " + "'"
					+ newStrainDescription + "'";
			substr = substr + ", ";
		}

		if (!substr.equals("")) {

			if (substr.endsWith(", ")) {
				int index = substr.lastIndexOf(", ");
				substr = substr.substring(0, index);
			}
			System.out.println("substr " + substr);

			hql = "update Strain set " + substr + " where  strainId=" + "'"
					+ oldStrainId + "'";
			SessionFactory sessionFactory = new Configuration().configure()
					.buildSessionFactory();
			session = sessionFactory.openSession();
			org.hibernate.Transaction tx = session.beginTransaction();
			Query Hqlquery = session.createQuery(hql);
			int rowCount = Hqlquery.executeUpdate();
			System.out.println("row count " + rowCount);
			session.flush();
			tx.commit();
			session.close();
		}
		return 0;
	}

	public int updateGene(String oldGeneId,
			HashMap<String, String> geneAttributes) {
		int flag = 0;
		Session session = null;

		String substr = "";
		String hql;
		
		String newGeneId = (String) geneAttributes.get("geneId");
		String newGeneName = (String) geneAttributes.get("geneName");
		String newGeneDescription = (String) geneAttributes
				.get("geneDescription");
		String newProteinSequence = (String) geneAttributes
				.get("proteinSequence");
		String newFunction = (String) geneAttributes.get("function");
		String newLocalization = (String) geneAttributes.get("localization");
		String newProteinSize = (String) geneAttributes.get("proteinSize");
		String newSignalSequence = (String) geneAttributes
				.get("signalSequence");
		String newLipoProtein = (String) geneAttributes.get("lipoProtein");

		
		if (newGeneId != null) {
			substr = substr + "geneId = " + "'" + newGeneId + "'";
			substr = substr + ", ";
		}
		if (newGeneName != null) {
			substr = substr + "geneName = " + "'" + newGeneName + "'";
			substr = substr + ", ";
		}
		if (newGeneDescription != null) {
			substr = substr + "geneDescription = " + "'" + newGeneDescription
					+ "'";
			substr = substr + ", ";
		}
		if (newProteinSequence != null) {
			substr = substr + "proteinSequence = " + "'" + newProteinSequence
					+ "'";
			substr = substr + ", ";
		}
		if (newFunction != null) {
			substr = substr + "function = " + "'" + newFunction + "'";
			substr = substr + ", ";
		}
		if (newLocalization != null) {
			substr = substr + "localization = " + "'" + newLocalization + "'";
			substr = substr + ", ";
		}
		if (newProteinSize != null) {
			substr = substr + "proteinSize = " + "'" + newProteinSize + "'";
			substr = substr + ", ";
		}
		if (newSignalSequence != null) {
			if (newSignalSequence.equalsIgnoreCase("Null")) {
				substr = substr + "signalSequence = null ";
			} else {
				substr = substr + "signalSequence = " + "'" + newSignalSequence
						+ "'";
			}
			substr = substr + ", ";
		}
		if (newLipoProtein != null) {
			if (newLipoProtein.equalsIgnoreCase("Null")) {
				substr = substr + "lipoProtein = null ";
			} else {
				substr = substr + "lipoProtein = " + "'" + newLipoProtein + "'";
			}
		}

		if (!substr.equals("")) {

			if (substr.endsWith(", ")) {
				int index = substr.lastIndexOf(", ");
				substr = substr.substring(0, index);
			}
			System.out.println("substr " + substr);

			hql = "update Gene set " + substr + " where  geneId=" + "'"
					+ oldGeneId + "'";
			SessionFactory sessionFactory = new Configuration().configure()
					.buildSessionFactory();
			session = sessionFactory.openSession();
			org.hibernate.Transaction tx = session.beginTransaction();
			Query Hqlquery = session.createQuery(hql);
			int rowCount = Hqlquery.executeUpdate();
			System.out.println("row count " + rowCount);
			session.flush();
			tx.commit();
			session.close();
		}

	
		return flag;
	}

	@SuppressWarnings("unchecked")
	public void deleteGene(String geneId) {
		Session session = null;
		SessionFactory sessionFactory = new Configuration().configure()
				.buildSessionFactory();
		session = sessionFactory.openSession();
		org.hibernate.Transaction tx = session.beginTransaction();

		
		Gene geneObj = null;
		String data = geneId;
		Iterator<Gene> geneObjIterator = session.createQuery(
				"from Gene where geneId=" + "'" + data + "'").iterate();
		while (geneObjIterator.hasNext()) {
			geneObj = (Gene) geneObjIterator.next();
		}

		Set<Strain> strainSet = geneObj.getStrains();
		Iterator<Strain> it = strainSet.iterator();
		Strain sobj;
		while (it.hasNext()) {
			sobj = it.next();
			sobj.getGenes().remove(geneObj);

		}

		String qs = "delete from Gene where geneId = " + "'" + data + "'";
		Query Hqlquery = session.createQuery(qs);
		int rowCount = Hqlquery.executeUpdate();
		

		session.flush();
		tx.commit();
		session.close();
	}

	@SuppressWarnings({ "unchecked", "unchecked" })
	public int addUser(String userid, String password, String usertype,
			double lastLogon) {
		Logininformation LogininformationObj = null;
		int flag;
		Session session = null;
		SessionFactory sessionFactory = new Configuration().configure()
				.buildSessionFactory();
		session = sessionFactory.openSession();
		Iterator<Logininformation> iter = session.createQuery(
				"from Logininformation logininformation where logininformation.id.userid="
						+ "'" + userid + "'").iterate();
		while (iter.hasNext()) {
			LogininformationObj = iter.next();
		}
		if (LogininformationObj == null) {
			LogininformationId logininformationId = new LogininformationId(
					userid, password);
			Logininformation logininformation = new Logininformation(
					logininformationId, usertype, lastLogon);
			org.hibernate.Transaction tx = session.beginTransaction();
			session.saveOrUpdate(logininformation);
			System.out.println("User information persisted to the database.");
			session.flush();
			tx.commit();
			flag = 1;
		} else {
			flag = 0;
			
		}
		session.close();
		return flag;

	}

	@SuppressWarnings("unchecked")
	public void deleteGene(String geneId, Session session) {

		org.hibernate.Transaction tx = session.beginTransaction();
		Gene geneObj = null;
		String data = geneId;
		Iterator<Gene> geneObjIterator = session.createQuery(
				"from Gene where geneId=" + "'" + data + "'").iterate();
		while (geneObjIterator.hasNext()) {
			geneObj = (Gene) geneObjIterator.next();
		}

		Set<Strain> strainSet = geneObj.getStrains();
		Iterator<Strain> it = strainSet.iterator();
		Strain sobj;
		while (it.hasNext()) {
			sobj = it.next();
			sobj.getGenes().remove(geneObj);

		}

		String qs = "delete from Gene where geneId = " + "'" + data + "'";
		Query Hqlquery = session.createQuery(qs);
		int rowCount = Hqlquery.executeUpdate();
		System.out.println("row count " + rowCount);

		tx.commit();

	}

	@SuppressWarnings("unchecked")
	public void deleteGeneAssociation(String geneId, String strainId,
			Session session) {

		org.hibernate.Transaction tx = session.beginTransaction();

		Gene geneObj = null;
		String data = geneId;
		Iterator<Gene> geneObjIterator = session.createQuery(
				"from Gene where geneId=" + "'" + data + "'").iterate();
		while (geneObjIterator.hasNext()) {
			geneObj = (Gene) geneObjIterator.next();
		}
		// Retrieving strains associated with geneObj.
		Set<Strain> strainSet = geneObj.getStrains();
		Iterator<Strain> it = strainSet.iterator();
		Strain sobj;
		while (it.hasNext()) {
			sobj = it.next();
			if (sobj.getStrainId().equals(strainId)) {
				sobj.getGenes().remove(geneObj);

			}
		}

		tx.commit();

	}

	@SuppressWarnings("unchecked")
	public int deleteMultipleGenes(String strainId, String[] fileLines) {
		Session session = null;
		SessionFactory sessionFactory = new Configuration().configure()
				.buildSessionFactory();
		session = sessionFactory.openSession();
		int returnValue = 0;
		String query;
		String geneId;
		Strain strainObj;
		ArrayList<Integer> al = new ArrayList<Integer>();
		ArrayList<String> geneList1 = new ArrayList<String>();
		ArrayList<String> geneList2 = new ArrayList<String>();
			// Want to check to see if each gene in file is associated with the
		// strain selected by the user
		for (int i = 0; i < fileLines.length; i++) {
			// geneData will equal the first line in the file
			String geneData = fileLines[i];
			int first = 0;
			int second = geneData.indexOf(';', first);
			// Setting geneId to be the first attribute in the file line before
			// the first ";"
			geneId = geneData.substring(first, second);
			System.out.println(geneId);
			first = second + 1;
			query = "from Gene where geneId =" + "'" + geneId + "'";
			System.out.println("The gene id being retrieved is" + geneId);

			Iterator<Gene> iter = session.createQuery(query).iterate();

			if (iter.hasNext()) {
				System.out.println("Iter has element");

				Gene geneObj = (Gene) iter.next();
				int flag = 0;
				// Get all strains associated with the first geneId in the file
				Set<Strain> strainSet = geneObj.getStrains();
				Iterator<Strain> it = strainSet.iterator();
				// Iterate through the strains associated with the geneId
				while (it.hasNext()) {
					System.out.println("In the first while loop");
					// strainObj will be set to each strain associated with the
					// geneId in the file
					strainObj = it.next();
					// if this evaluates to true then the gene is associated
					// with the user selected
					// strain id
					if (strainId.equals(strainObj.getStrainId())) {
						flag = 1;
						System.out.println("Made it here");
					}
				}
				if (flag == 1) {
					al.add(new Integer(0));
					if (strainSet.size() == 1) {
						geneList1.add(geneId);
						System.out.println("Are into geneList1");
					} else {
						geneList2.add(geneId);
						System.out.println("Are into geneList2");
					}
				}
			} 
			else {
				returnValue = -2;
			}

		}
		if (returnValue != -2) {
			if (fileLines.length == al.size()) {
				System.out.println("In if statement" + " " + returnValue);
				System.out
						.println("At this point all genes are in selected strain");
				Iterator<String> i1 = geneList1.iterator();
				while (i1.hasNext()) {
					String geneID = i1.next();
					System.out.println("At iterator i1");
					System.out.println(geneID + strainId);
					deleteGeneAssociation(geneID, strainId, session);
					deleteGene(geneID, session);

				}
				Iterator<String> i2 = geneList2.iterator();
				while (i2.hasNext()) {
					String geneID2 = i2.next();
					System.out.println("At iterator i2");
					System.out.println(geneID2 + strainId);
					deleteGeneAssociation(geneID2, strainId, session);
				}

			} 

			else {
				System.out.println("Gene not associated with chosen strain");
				returnValue = -1;
				System.out.println(returnValue);
				
			}
		} 
		System.out.println(returnValue);
		session.flush();
		session.close();

		return returnValue;
	}

	@SuppressWarnings("unchecked")
	public int deleteSingleGene(String geneId, Vector numberOfStrain) {
		Session session = null;
		SessionFactory sessionFactory = new Configuration().configure()
				.buildSessionFactory();
		session = sessionFactory.openSession();
		int returnValue = 0;
		boolean geneIdPresent = false;
		Gene geneObj = null;
		System.out.println("This is the first print of" + geneId);
		
		Iterator<Gene> geneIterator = session.createQuery(
				"from Gene where geneId = " + "'" + geneId + "'").iterate();

		while (geneIterator.hasNext()) {
			System.out.println(geneId);
			geneObj = geneIterator.next();
			String dbGeneId = geneObj.getGeneId();
			// If geneId entered by the user exists in the database set
			// geneIdPresent to true
			if (dbGeneId.equalsIgnoreCase(geneId)) {
				geneIdPresent = true;

				System.out.println("Gene Id exists");
			}
		}
		// If geneId entered by user does not exist in the database send an
		// error message to jsp
		if (!geneIdPresent) {

			System.out.println("Gene does not exist");
			returnValue = -1;
		}

		if (geneIdPresent) {
			System.out.println("In the if(geneIdPresent)");
			returnValue = 1;

			System.out.println("After while loop for geneObj" + returnValue);

			int[] flag = new int[numberOfStrain.size()];

			for (int i = 0; i < flag.length; i++) {
				flag[i] = 0;
			}
			System.out.println("Value of flag[0]" + flag[0]);
			String u_strainID;
			int flagIndex = 0;
			int status = 0;

			Iterator<String> iter = numberOfStrain.iterator();
			Iterator<String> iter1 = numberOfStrain.iterator();
			Set<Strain> strainSet = geneObj.getStrains();

			while (iter.hasNext()) {

				u_strainID = iter.next();
				System.out.println("In the iter while loop" + " " + u_strainID);
				Strain sobj = null;

				// Iterate through each strain in the strainSet
				Iterator<Strain> it = strainSet.iterator();

				while (it.hasNext()) {
					
					sobj = it.next();
					
					if (sobj.getStrainId().equalsIgnoreCase(u_strainID)) {
						System.out.println("In the sobj.equals u_strainId");
						flag[flagIndex] = 1;
						System.out.println(flagIndex);

					}

				}
				flagIndex++;

			}
			
			for (int i = 0; i < flag.length; i++) {
				
				if (flag[i] == 1) {
					status++;

				}
				System.out.println(flag[i]);
			}
			System.out
					.println("Size of status after for loop is" + "" + status);

			if (status == flag.length) 
			{
				while (iter1.hasNext()) {
					String strainChosen = iter1.next();
					System.out.println("In the iter1 loop" + strainChosen);
					deleteGeneAssociation(geneId, strainChosen, session);

				}

				if (strainSet.size() == flag.length) {
					System.out.println("in the strainSet.size==flag.length");
					deleteGene(geneId, session); 
				}

			} else {
							returnValue = 0;
			}

		}

		session.flush();
		session.close();

		return returnValue;
	}

	@SuppressWarnings("unchecked")
	public int deleteSingleStrain(String strainId) {
		Session session = null;
		SessionFactory sessionFactory = new Configuration().configure()
				.buildSessionFactory();
		session = sessionFactory.openSession();
		org.hibernate.Transaction tx = session.beginTransaction();

		int returnValue = 0;
		Strain strainObj = null;

		Iterator<Strain> strainObjIterator = session.createQuery(
				"from Strain where strainId=" + "'" + strainId + "'").iterate();

		while (strainObjIterator.hasNext()) {
			strainObj = (Strain) strainObjIterator.next();

		}

		Set<Gene> geneSet = strainObj.getGenes();
		if (geneSet.size() != 0) {
			// Iterate through each gene in the geneSet
			Iterator<Gene> it = geneSet.iterator();
			Gene gobj = null, geneObj1 = null;
			Strain strainObj1 = null;
			String[] geneDelete = new String[geneSet.size()];
			HashMap<Gene, Strain> hm = new HashMap<Gene, Strain>();
			int i = 0;
			while (it.hasNext()) {

				gobj = it.next();

				Set<Strain> si = gobj.getStrains();

				Iterator<Strain> strainIter = si.iterator();
				Strain strObj;

				while (strainIter.hasNext()) {
					strObj = strainIter.next();
					String strId = strObj.getStrainId();
					if (strId.equals(strainId)) {

						if (si.size() == 1) {

							geneDelete[i] = gobj.getGeneId();
						}

						else {
							System.out.println("Here");
						}
						hm.put(gobj, strObj);

					}
				}
				i++;
			}
			Set<Gene> geneSet1 = hm.keySet();
			Iterator<Gene> setIter = geneSet1.iterator();
			while (setIter.hasNext()) {
				geneObj1 = (Gene) setIter.next();
				strainObj1 = hm.get(geneObj1);
				strainObj1.getGenes().remove(geneObj1);
			}
			for (int j = 0; j < i; j++) {
				if (geneDelete[j] != null) {
					String qs = "delete from Gene where geneId = " + "'"
							+ geneDelete[j] + "'";
					Query Hqlquery = session.createQuery(qs);
					int rowCount = Hqlquery.executeUpdate();
					System.out.println("row count " + rowCount);
				}
			}
		}
		Query q1 = session.createQuery("delete from Strain where strainId="
				+ "'" + strainId + "'");
		System.out.println(strainId);
		int row1 = q1.executeUpdate();
		if (row1 == 0) {
			System.out.println("Doesn't deleted any row!");
		} else {
			System.out.println("Deleted Row: " + strainId);
		}

		tx.commit();

		session.flush();
		session.close();

		return returnValue;

	}

	@SuppressWarnings("unchecked")
	public int updatePassword(String userid, String password) {
		int flag;
		Session session = null;
		Logininformation LogininformationObj = null;
		SessionFactory sessionFactory = new Configuration().configure()
				.buildSessionFactory();
		session = sessionFactory.openSession();
		Iterator<Logininformation> iter = session.createQuery(
				"from Logininformation logininformation where logininformation.id.userid="
						+ "'" + userid + "'").iterate();
		while (iter.hasNext()) {
			LogininformationObj = iter.next();
			System.out.println(LogininformationObj.getId().getUserid());
		}
		if (LogininformationObj == null) {
			flag = 0;
		} else {
			flag = 1;
			org.hibernate.Transaction tx = session.beginTransaction();
			String hql = "update Logininformation logininformation set logininformation.id.password = :newpassword where logininformation.id.userid = :userid";
			Query query = session.createQuery(hql);
			query.setString("newpassword", password);
			query.setString("userid", userid);
			int rowCount = query.executeUpdate();
			System.out.println("row count " + rowCount);
			tx.commit();

		}
		session.flush();
		session.close();
		return flag;
	}

	@SuppressWarnings("unchecked")
	public void updateLastLogon(String userid, String password, Double lastlogon) {
		Session session = null;
		SessionFactory sessionFactory = new Configuration().configure()
				.buildSessionFactory();
		session = sessionFactory.openSession();

		Logininformation LogininformationObj = null;
		org.hibernate.Transaction tx = session.beginTransaction();
		Iterator<Logininformation> iter = session.createQuery(
				"from Logininformation logininformation where logininformation.id.userid="
						+ "'" + userid + "'"
						+ "and logininformation.id.password=" + "'" + password
						+ "'").iterate();
		while (iter.hasNext()) {
			LogininformationObj = iter.next();
			System.out.println("Initial value of last logon in Dboperations"
					+ LogininformationObj.getLastlogon());
		}
		if (LogininformationObj != null) {
			LogininformationObj.setId(LogininformationObj.getId());
			LogininformationObj.setLastlogon(lastlogon);
			System.out.println("Updation performed on lastlogon value ");
			session.update(LogininformationObj);
			tx.commit();
		}
		
		session.flush();
		session.close();
	}

	public int updateUserInfo(String olduserid, String oldpassword,
			String newuserid, String newpassword, String newusertype) {
		Session session = null;
		SessionFactory sessionFactory = new Configuration().configure()
				.buildSessionFactory();
		session = sessionFactory.openSession();
		org.hibernate.Transaction tx = session.beginTransaction();
		String hql = "update Logininformation logininformation set logininformation.lastlogon = :lastlogon, logininformation.usertype = :usertype, logininformation.id.userid = :newuserid,logininformation.id.password = :newpassword where logininformation.id.userid = :olduserid and logininformation.id.password = :oldpassword";
		Query query = session.createQuery(hql);
		query.setDouble("lastlogon", 1.0);
		query.setString("usertype", newusertype);
		query.setString("newuserid", newuserid);
		query.setString("newpassword", newpassword);
		query.setString("olduserid", olduserid);
		query.setString("oldpassword", oldpassword);
		int rowCount = query.executeUpdate();
		System.out.println("row count " + rowCount);
		tx.commit();
		session.flush();
		session.close();
		return rowCount;
	}

	public int deleteUserInfo(String userid, String password) {
		Session session = null;
		SessionFactory sessionFactory = new Configuration().configure()
				.buildSessionFactory();
		session = sessionFactory.openSession();
		org.hibernate.Transaction tx = session.beginTransaction();
		String hql = "delete from Logininformation logininformation where logininformation.id.userid = :userid and logininformation.id.password = :password";
		Query query = session.createQuery(hql);
		query.setString("userid", userid);
		query.setString("password", password);

		int rowCount = query.executeUpdate();
		System.out.println("Row count " + rowCount);
		tx.commit();
		session.flush();
		session.close();
		return rowCount;
	}

	@SuppressWarnings("unchecked")
	public Vector<Logininformation> retrieveUserData(String userid, String password) {
		Session session = null;
		SessionFactory sessionFactory = new Configuration().configure()
				.buildSessionFactory();
		session = sessionFactory.openSession();
		Vector<Logininformation> VectorObj = new Vector<Logininformation>();
	
		Iterator<Logininformation> iter = session.createQuery(
				"from Logininformation logininformation where logininformation.id.userid="
						+ "'" + userid + "'"
						+ "and logininformation.id.password=" + "'" + password
						+ "'").iterate();
		while (iter.hasNext()) {
			Logininformation LogininformationObj = iter.next();
			System.out.println("User id in Dboperations"
					+ LogininformationObj.getUsertype());
			VectorObj.addElement(LogininformationObj);
		}
		session.flush();
		session.close();
		if (VectorObj.size() != 0) {
			return VectorObj;
		}
		return null;
	}

	@SuppressWarnings("unchecked")
	public Vector<Logininformation> retrieveAllUserData() {
		Session session = null;
		SessionFactory sessionFactory = new Configuration().configure()
				.buildSessionFactory();
		session = sessionFactory.openSession();
		Vector<Logininformation> VectorObj = new Vector<Logininformation>();
	
		Iterator<Logininformation> iter = session.createQuery(
				"from Logininformation").iterate();
		while (iter.hasNext()) {
			Logininformation LogininformationObj = iter.next();
			System.out.println("User id in Dboperations"
					+ LogininformationObj.getUsertype());
			VectorObj.addElement(LogininformationObj);
		}
		session.flush();
		session.close();
		if (VectorObj.size() != 0) {
			return VectorObj;
		}
		return null;

	}

	public static void add() {
		Session session = null;

		SessionFactory sessionFactory = new Configuration().configure()
				.buildSessionFactory();
		session = sessionFactory.openSession();

		Gene geneObj = new Gene();
		Strain strainObj = new Strain();
		Strain strainObj1 = new Strain();

		Gene geneObj1 = new Gene();

		org.hibernate.Transaction tx = session.beginTransaction();

		strainObj.setStrainId("s2");
		strainObj.setStrainDescription("strainDescription1");
		session.save(strainObj);

		strainObj1.setStrainId("s3");
		strainObj1.setStrainDescription("strainDescription2");
		session.save(strainObj1);

		geneObj.setGeneId("g1");
		geneObj.setGeneDescription("geneDescription1");
		geneObj.setFunction("function2");
		strainObj.addGene(geneObj);
		strainObj1.addGene(geneObj);
		session.save(geneObj);

		geneObj1.setGeneId("g2");
		geneObj1.setGeneDescription("geneDescription2");
		geneObj1.setFunction("function2");
		strainObj.addGene(geneObj1);
		strainObj1.addGene(geneObj1);
		session.save(geneObj1);
		tx.commit();

		session.close();
	}

	
	@SuppressWarnings("unchecked")
	public int insertNewStrainAndGenes(Strain strainObjNew, String[] fileLines) {
		boolean strainIdPresent = false;
		boolean geneIdPresent = false;
		int numOfgenesPresent = 0;
		int returnValue = 0;

		Session session = null;
		SessionFactory sessionFactory = new Configuration().configure()
				.buildSessionFactory();
		session = sessionFactory.openSession();
		org.hibernate.Transaction tx = session.beginTransaction();

		Gene geneObjNew = new Gene();

		Iterator<String> strainIterator = session.createQuery(
				"select strainId from Strain ").iterate();
		while (strainIterator.hasNext()) {
			String strainId = strainObjNew.getStrainId();

			System.out.println("strain id " + strainId);
			if (strainId.equalsIgnoreCase(strainIterator.next())) {
				strainIdPresent = true;
				System.out.println("Strain already exists");

			}

		}
		if (!strainIdPresent) {
			Strain strain = new Strain();
			strain.setStrainId(strainObjNew.getStrainId());
			strain.setStrainName(strainObjNew.getStrainName());
			strain.setStrainDescription(strainObjNew.getStrainDescription());

			System.out.println("Strain Id in DBoperation : "
					+ strain.getStrainId());
			session.save(strain);

			String data[] = new String[9];

			for (int i = 0; i < fileLines.length; i++) {
				String geneData = fileLines[i];
				
				int first = 0;
				for (int j = 0; j < 9; j++) {

					int second = geneData.indexOf(';', first);
					data[j] = geneData.substring(first, second);
					System.out.println(data[j]);
					first = second + 1;
				}

				geneObjNew = new Gene();
				geneObjNew.setGeneId(data[0]);
				geneObjNew.setFunction(data[1]);
				geneObjNew.setProteinSequence(data[2]);
				geneObjNew.setGeneDescription(data[3]);
				geneObjNew.setGeneName(data[4]);
				geneObjNew.setProteinSize(data[5]);
				geneObjNew.setLocalization(data[6]);
				geneObjNew.setLipoProtein(data[7]);
				geneObjNew.setSignalSequence(data[8]);

				Iterator<String> geneIterator = session.createQuery(
						"select geneId from Gene ").iterate();
				while (geneIterator.hasNext()) {
					String geneId = geneIterator.next();
					System.out.println("Gene id " + geneId);
					System.out.println("Current " + data[0]);
					if (data[0].equalsIgnoreCase(geneId)) {
						geneIdPresent = true;
						
					}
				}

				if (!geneIdPresent) {
					strain.addGene(geneObjNew);
					session.saveOrUpdate(geneObjNew);

					System.out.println(data[0] + "newGeneId");
				} else {
					Gene geneObj = null;
					geneIdPresent = false;
					numOfgenesPresent++;
					System.out.println("Number of genes present"
							+ numOfgenesPresent);
					Iterator<Gene> geneObjIterator = session.createQuery(
							"from Gene where geneId =" + "'" + data[0] + "'")
							.iterate();
					while (geneObjIterator.hasNext()) {
						geneObj = (Gene) geneObjIterator.next();
					}

					System.out.println("GeneObj gid=" + geneObj.getGid()
							+ "GeneId " + geneObj.getGeneId());
					strain.addGene(geneObj);
				}

			} 

			if (numOfgenesPresent == fileLines.length) {
				System.out.println("DUPLICATE FILE, length of file"
						+ fileLines.length);
			}

			tx.commit();
			System.out.println("Gene object persisted to the database.");
		}// end if(!strainIdPresent)

		else {
			returnValue = -1;
		}

		session.flush();
		session.close();

		return returnValue;
	}

	
	@SuppressWarnings("unchecked")
	public int insertNewGenes(String strainId, String[] fileLines) {
		Session session = null;
		SessionFactory sessionFactory = new Configuration().configure()
				.buildSessionFactory();
		session = sessionFactory.openSession();
		org.hibernate.Transaction tx = session.beginTransaction();

		int returnValue = 0;
		boolean geneIdPresent = false;
		boolean genePresentInStrain = false;

		int numOfgenesPresent = 0;
		Gene geneObjNew = new Gene();

		returnValue = 1;
		String data[] = new String[9];
		Iterator<Strain> strainIterator1 = session.createQuery(
				"from Strain where strainId=" + "'" + strainId + "'").iterate();
		Strain strainObj = null;
		Gene geneObj = null;
		String existingGeneId = null;
		while (strainIterator1.hasNext()) {
			strainObj = strainIterator1.next();
		}
		
		for (int i = 0; i < fileLines.length; i++) {
			String geneData = fileLines[i];

			int first = 0;
			for (int j = 0; j < 9; j++) {
				int second = geneData.indexOf(';', first);
				data[j] = geneData.substring(first, second);
				System.out.println(data[j]);
				first = second + 1;
			}

			geneObjNew = new Gene();
			geneObjNew.setGeneId(data[0]);
			geneObjNew.setFunction(data[1]);
			geneObjNew.setProteinSequence(data[2]);
			geneObjNew.setGeneDescription(data[3]);
			geneObjNew.setGeneName(data[4]);
			geneObjNew.setProteinSize(data[5]);
			geneObjNew.setLocalization(data[6]);
			geneObjNew.setLipoProtein(data[7]);
			geneObjNew.setSignalSequence(data[8]);

			
			Iterator<String> geneIterator = session.createQuery(
					"select geneId from Gene ").iterate();
			while (geneIterator.hasNext()) {
				String geneId = geneIterator.next();
				System.out.println("Gene id in Database " + geneId);
				System.out.println("Current gene in file" + data[0]);
				if (data[0].equalsIgnoreCase(geneId)) {
					geneIdPresent = true;
					System.out.println("Gene Id present");
					Iterator<Gene> geneIterator1 = strainObj.getGenes()
							.iterator();
					while (geneIterator1.hasNext()) {
						geneObj = geneIterator1.next();
						existingGeneId = geneObj.getGeneId();

						if (data[0].equalsIgnoreCase(existingGeneId)) {
							genePresentInStrain = true;
						}
					}

					if (genePresentInStrain) {
						genePresentInStrain = false;

						System.out
								.println("Gene Id  "
										+ data[0]
										+ " is present and  is associated 	with the strain "
										+ strainObj.getStrainId());
					} else {
						Gene geneObjOld = null;
						Iterator<Gene> geneObjIterator = session.createQuery(
								"from Gene where geneId =" + "'" + data[0]
										+ "'").iterate();
						while (geneObjIterator.hasNext()) {
							geneObjOld = (Gene) geneObjIterator.next();
						}

						System.out.println("GeneObj gid=" + geneObjOld.getGid()
								+ "GeneId " + geneObjOld.getGeneId());

						strainObj.addGene(geneObjOld);
						System.out
								.println("Gene Id  is present in gene but not associated  with the chosen strain, so we now associate it to the existing strain");
					}
				}
			}
			
			if (!geneIdPresent) {
				strainObj.addGene(geneObjNew);
				session.save(geneObjNew);
				System.out.println(data[0] + "is a  newGeneId");
			} else 
			{
				geneIdPresent = false;
				numOfgenesPresent++;
				System.out.println("Number of genes present"
						+ numOfgenesPresent);

			}
		}
		if (numOfgenesPresent == fileLines.length) {
			System.out.println("DUPLICATE FILE, length of file"
					+ fileLines.length);
		}
		tx.commit();
		

		session.flush();
		session.close();

		return returnValue;
	}

}
