# Supplementary material for: DraGnET: Software for storing, managing and analyzing annotated draft genome sequence data
Source: BMC Bioinformatics. 2010 Feb 22;11:100. doi: 10.1186/1471-2105-11-100 (PMC3098051; doi:10.1186/1471-2105-11-100)
Supplement: Additional file 1 — Source code for the DraGnET software. This folder contains the source code for the DraGnET software. [file 1471-2105-11-100-S1.ZIP › DraGnETSourceCode/src/hibernateDatabase/Gene.hbm.xml]

<?xml version="1.0" encoding="utf-8"?>
<!DOCTYPE hibernate-mapping PUBLIC "-//Hibernate/Hibernate Mapping DTD 3.0//EN"
"http://hibernate.sourceforge.net/hibernate-mapping-3.0.dtd">
<!-- 
    Mapping file autogenerated by MyEclipse Persistence Tools
-->
<hibernate-mapping>
    <class name="hibernateDatabase.Gene" table="gene" catalog="hibernatedbtest">
        <id name="gid" type="java.lang.Integer">
            <column name="gid" />
            <generator class="identity" />
        </id>
        <property name="geneId" type="java.lang.String">
            <column name="geneId" length="15" not-null="true" unique="true" />
        </property>
        <property name="function" type="java.lang.String">
            <column name="function" length="500" />
        </property>
        <property name="proteinSequence" type="java.lang.String">
            <column name="proteinSequence" length="5000" />
        </property>
        <property name="geneDescription" type="java.lang.String">
            <column name="geneDescription" length="1000" />
        </property>
        <property name="geneName" type="java.lang.String">
            <column name="geneName" length="20" />
        </property>
        <property name="proteinSize" type="java.lang.String">
            <column name="proteinSize" length="20" />
        </property>
        <property name="localization" type="java.lang.String">
            <column name="localization" length="500" />
        </property>
        <property name="lipoProtein" type="java.lang.String">
            <column name="lipoProtein" length="15" />
        </property>
        <property name="signalSequence" type="java.lang.String">
            <column name="signalSequence" length="20" />
        </property>
        <set name="strains" table="genestrain" catalog="hibernatedbtest">
            <key>
                <column name="gid" not-null="true" />
            </key>
            <many-to-many entity-name="hibernateDatabase.Strain">
                <column name="sid" not-null="true" />
            </many-to-many>
        </set>
    </class>
</hibernate-mapping>
