# Supplementary material for: DraGnET: Software for storing, managing and analyzing annotated draft genome sequence data
Source: BMC Bioinformatics. 2010 Feb 22;11:100. doi: 10.1186/1471-2105-11-100 (PMC3098051; doi:10.1186/1471-2105-11-100)
Supplement: Additional file 1 — Source code for the DraGnET software. This folder contains the source code for the DraGnET software. [file 1471-2105-11-100-S1.ZIP › DraGnETSourceCode/src/hibernateDatabase/Gene.java]

package hibernateDatabase;

import java.util.HashSet;
import java.util.Set;


public class Gene implements java.io.Serializable {


	private static final long serialVersionUID = 1L;
	private Integer gid;
	private String geneId;
	private String function;
	private String proteinSequence;
	private String geneDescription;
	private String geneName;
	private String proteinSize;
	private String localization;
	private String lipoProtein;
	private String signalSequence;
	private Set<Strain> strains = new HashSet<Strain>(0);

	/** default constructor */
	public Gene() {
	}

	/** minimal constructor */
	public Gene(String geneId) {
		this.geneId = geneId;
	}

	/** full constructor */
	public Gene(String geneId, String function, String proteinSequence,
			String geneDescription, String geneName, String proteinSize,
			String localization, String lipoProtein, String signalSequence,
			Set<Strain> strains) {
		this.geneId = geneId;
		this.function = function;
		this.proteinSequence = proteinSequence;
		this.geneDescription = geneDescription;
		this.geneName = geneName;
		this.proteinSize = proteinSize;
		this.localization = localization;
		this.lipoProtein = lipoProtein;
		this.signalSequence = signalSequence;
		this.strains = strains;
	}

	// Property accessors

	public Integer getGid() {
		return this.gid;
	}

	public void setGid(Integer gid) {
		this.gid = gid;
	}

	public String getGeneId() {
		return this.geneId;
	}

	public void setGeneId(String geneId) {
		this.geneId = geneId;
	}

	public String getFunction() {
		return this.function;
	}

	public void setFunction(String function) {
		this.function = function;
	}

	public String getProteinSequence() {
		return this.proteinSequence;
	}

	public void setProteinSequence(String proteinSequence) {
		this.proteinSequence = proteinSequence;
	}

	public String getGeneDescription() {
		return this.geneDescription;
	}

	public void setGeneDescription(String geneDescription) {
		this.geneDescription = geneDescription;
	}

	public String getGeneName() {
		return this.geneName;
	}

	public void setGeneName(String geneName) {
		this.geneName = geneName;
	}

	public String getProteinSize() {
		return this.proteinSize;
	}

	public void setProteinSize(String proteinSize) {
		this.proteinSize = proteinSize;
	}

	public String getLocalization() {
		return this.localization;
	}

	public void setLocalization(String localization) {
		this.localization = localization;
	}

	public String getLipoProtein() {
		return this.lipoProtein;
	}

	public void setLipoProtein(String lipoProtein) {
		this.lipoProtein = lipoProtein;
	}

	public String getSignalSequence() {
		return this.signalSequence;
	}

	public void setSignalSequence(String signalSequence) {
		this.signalSequence = signalSequence;
	}

	public Set<Strain> getStrains() {
		return this.strains;
	}

	public void setStrains(Set<Strain> strains) {
		this.strains = strains;
	}

}
