# Supplementary material for: DraGnET: Software for storing, managing and analyzing annotated draft genome sequence data
Source: BMC Bioinformatics. 2010 Feb 22;11:100. doi: 10.1186/1471-2105-11-100 (PMC3098051; doi:10.1186/1471-2105-11-100)
Supplement: Additional file 1 — Source code for the DraGnET software. This folder contains the source code for the DraGnET software. [file 1471-2105-11-100-S1.ZIP › DraGnETSourceCode/src/hibernateDatabase/HibernateSessionFactory.java]

package hibernateDatabase;

import org.hibernate.HibernateException;
import org.hibernate.Session;
import org.hibernate.cfg.Configuration;

public class HibernateSessionFactory {

	
	private static String CONFIG_FILE_LOCATION = "/hibernate.cfg.xml";
	private static final ThreadLocal<Session> threadLocal = new ThreadLocal<Session>();
	private static Configuration configuration = new Configuration();
	private static org.hibernate.SessionFactory sessionFactory;
	private static String configFile = CONFIG_FILE_LOCATION;

	static {
		try {
			configuration.configure(configFile);
			sessionFactory = configuration.buildSessionFactory();
		} catch (Exception e) {
			System.err.println("%%%% Error Creating SessionFactory %%%%");
			e.printStackTrace();
		}
	}

	private HibernateSessionFactory() {
	}


	public static Session getSession() throws HibernateException {
		Session session = threadLocal.get();

		if (session == null || !session.isOpen()) {
			if (sessionFactory == null) {
				rebuildSessionFactory();
			}
			session = (sessionFactory != null) ? sessionFactory.openSession()
					: null;
			threadLocal.set(session);
		}

		return session;
	}

	public static void rebuildSessionFactory() {
		try {
			configuration.configure(configFile);
			sessionFactory = configuration.buildSessionFactory();
		} catch (Exception e) {
			System.err.println("%%%% Error Creating SessionFactory %%%%");
			e.printStackTrace();
		}
	}


	public static void closeSession() throws HibernateException {
		Session session = threadLocal.get();
		threadLocal.set(null);

		if (session != null) {
			session.close();
		}
	}

	
	public static org.hibernate.SessionFactory getSessionFactory() {
		return sessionFactory;
	}

	
	public static void setConfigFile(String configFile) {
		HibernateSessionFactory.configFile = configFile;
		sessionFactory = null;
	}

	
	public static Configuration getConfiguration() {
		return configuration;
	}

}
