# Supplementary material for: DraGnET: Software for storing, managing and analyzing annotated draft genome sequence data
Source: BMC Bioinformatics. 2010 Feb 22;11:100. doi: 10.1186/1471-2105-11-100 (PMC3098051; doi:10.1186/1471-2105-11-100)
Supplement: Additional file 1 — Source code for the DraGnET software. This folder contains the source code for the DraGnET software. [file 1471-2105-11-100-S1.ZIP › DraGnETSourceCode/src/hibernateDatabase/Logininformation.hbm.xml]

<?xml version="1.0" encoding="utf-8"?>
<!DOCTYPE hibernate-mapping PUBLIC "-//Hibernate/Hibernate Mapping DTD 3.0//EN"
"http://hibernate.sourceforge.net/hibernate-mapping-3.0.dtd">
<!-- 
    Mapping file autogenerated by MyEclipse Persistence Tools
-->
<hibernate-mapping>
    <class name="hibernateDatabase.Logininformation" table="logininformation" catalog="hibernatedbtest">
        <composite-id name="id" class="hibernateDatabase.LogininformationId">
            <key-property name="userid" type="java.lang.String">
                <column name="userid" length="20" />
            </key-property>
            <key-property name="password" type="java.lang.String">
                <column name="password" length="20" />
            </key-property>
        </composite-id>
        <property name="usertype" type="java.lang.String">
            <column name="usertype" length="25" />
        </property>
        <property name="lastlogon" type="java.lang.Double">
            <column name="lastlogon" precision="20" scale="5" />
        </property>
    </class>
</hibernate-mapping>
