# Supplementary material for: DraGnET: Software for storing, managing and analyzing annotated draft genome sequence data
Source: BMC Bioinformatics. 2010 Feb 22;11:100. doi: 10.1186/1471-2105-11-100 (PMC3098051; doi:10.1186/1471-2105-11-100)
Supplement: Additional file 1 — Source code for the DraGnET software. This folder contains the source code for the DraGnET software. [file 1471-2105-11-100-S1.ZIP › DraGnETSourceCode/src/hibernateDatabase/Logininformation.java]

package hibernateDatabase;


public class Logininformation implements java.io.Serializable {

	
	private static final long serialVersionUID = 1L;
	private LogininformationId id;
	private String usertype;
	private Double lastlogon;

	
	public Logininformation() {
	}

	
	public Logininformation(LogininformationId id) {
		this.id = id;
	}

	/** full constructor */
	public Logininformation(LogininformationId id, String usertype,
			Double lastlogon) {
		this.id = id;
		this.usertype = usertype;
		this.lastlogon = lastlogon;
	}

	// Property accessors

	public LogininformationId getId() {
		return this.id;
	}

	public void setId(LogininformationId id) {
		this.id = id;
	}

	public String getUsertype() {
		return this.usertype;
	}

	public void setUsertype(String usertype) {
		this.usertype = usertype;
	}

	public Double getLastlogon() {
		return this.lastlogon;
	}

	public void setLastlogon(Double lastlogon) {
		this.lastlogon = lastlogon;
	}

}
