# Supplementary material for: DraGnET: Software for storing, managing and analyzing annotated draft genome sequence data
Source: BMC Bioinformatics. 2010 Feb 22;11:100. doi: 10.1186/1471-2105-11-100 (PMC3098051; doi:10.1186/1471-2105-11-100)
Supplement: Additional file 1 — Source code for the DraGnET software. This folder contains the source code for the DraGnET software. [file 1471-2105-11-100-S1.ZIP › DraGnETSourceCode/src/hibernateDatabase/LogininformationId.java]

package hibernateDatabase;


public class LogininformationId implements java.io.Serializable {

	private static final long serialVersionUID = 1L;
	private String userid;
	private String password;

	
	public LogininformationId() {
	}

	/** full constructor */
	public LogininformationId(String userid, String password) {
		this.userid = userid;
		this.password = password;
	}

	// Property accessors

	public String getUserid() {
		return this.userid;
	}

	public void setUserid(String userid) {
		this.userid = userid;
	}

	public String getPassword() {
		return this.password;
	}

	public void setPassword(String password) {
		this.password = password;
	}

	@Override
	public boolean equals(Object other) {
		if ((this == other)) {
			return true;
		}
		if ((other == null)) {
			return false;
		}
		if (!(other instanceof LogininformationId)) {
			return false;
		}
		LogininformationId castOther = (LogininformationId) other;

		return ((this.getUserid() == castOther.getUserid()) || (this
				.getUserid() != null
				&& castOther.getUserid() != null && this.getUserid().equals(
				castOther.getUserid())))
				&& ((this.getPassword() == castOther.getPassword()) || (this
						.getPassword() != null
						&& castOther.getPassword() != null && this
						.getPassword().equals(castOther.getPassword())));
	}

	@Override
	public int hashCode() {
		int result = 17;

		result = 37 * result
				+ (getUserid() == null ? 0 : this.getUserid().hashCode());
		result = 37 * result
				+ (getPassword() == null ? 0 : this.getPassword().hashCode());
		return result;
	}

}
