# Supplementary material for: DraGnET: Software for storing, managing and analyzing annotated draft genome sequence data
Source: BMC Bioinformatics. 2010 Feb 22;11:100. doi: 10.1186/1471-2105-11-100 (PMC3098051; doi:10.1186/1471-2105-11-100)
Supplement: Additional file 1 — Source code for the DraGnET software. This folder contains the source code for the DraGnET software. [file 1471-2105-11-100-S1.ZIP › DraGnETSourceCode/src/hibernateDatabase/Strain.java]

package hibernateDatabase;

import java.util.HashSet;
import java.util.Set;


public class Strain implements java.io.Serializable {

	
	private static final long serialVersionUID = 1L;
	private Integer sid;
	private String strainId;
	private String strainName;
	private String strainDescription;
	private Set<Gene> genes = new HashSet<Gene>(0);

	
	public Strain() {
	}

	/** minimal constructor */
	public Strain(String strainId) {
		this.strainId = strainId;
	}

	/** full constructor */
	public Strain(String strainId, String strainName, String strainDescription,
			Set<Gene> genes) {
		this.strainId = strainId;
		this.strainName = strainName;
		this.strainDescription = strainDescription;
		this.genes = genes;
	}

	// Property accessors

	public Integer getSid() {
		return this.sid;
	}

	public void setSid(Integer sid) {
		this.sid = sid;
	}

	public String getStrainId() {
		return this.strainId;
	}

	public void setStrainId(String strainId) {
		this.strainId = strainId;
	}

	public String getStrainName() {
		return this.strainName;
	}

	public void setStrainName(String strainName) {
		this.strainName = strainName;
	}

	public String getStrainDescription() {
		return this.strainDescription;
	}

	public void setStrainDescription(String strainDescription) {
		this.strainDescription = strainDescription;
	}

	public Set<Gene> getGenes() {
		return this.genes;
	}

	public void setGenes(Set<Gene> genes) {
		this.genes = genes;
	}

	public void addGene(Gene geneObj) {
		this.genes.add(geneObj);
	}

}
