# Supplementary material for: DraGnET: Software for storing, managing and analyzing annotated draft genome sequence data
Source: BMC Bioinformatics. 2010 Feb 22;11:100. doi: 10.1186/1471-2105-11-100 (PMC3098051; doi:10.1186/1471-2105-11-100)
Supplement: Additional file 1 — Source code for the DraGnET software. This folder contains the source code for the DraGnET software. [file 1471-2105-11-100-S1.ZIP › DraGnETSourceCode/src/hibernateDatabase/ZippingFile.java]

package hibernateDatabase;

import java.io.File;
import java.io.FileInputStream;
import java.io.FileOutputStream;
import java.io.FilenameFilter;
import java.io.IOException;
import java.util.zip.ZipEntry;
import java.util.zip.ZipOutputStream;

public class ZippingFile {

	public static void zipFiles(String sourcepath, String target) {

		try {
			String source;

			String fileName;
			ZipOutputStream zos = new ZipOutputStream(new FileOutputStream(
					target));

			File f = new File(sourcepath);
			String[] children;
			if (f.isDirectory())
				children = f.list();
			FilenameFilter filter = new FilenameFilter() {
				public boolean accept(File dir, String name) {
					return name.endsWith(".faa");
				}
			};
			children = f.list(filter);

			for (int i = 0; i < children.length; i++) {
				fileName = children[i];
				System.out.println("src :" + fileName);
				source = sourcepath + fileName;
				System.out.println("source :" + source);
				zos.putNextEntry(new ZipEntry(fileName));
				FileInputStream fis = new FileInputStream(source);

				

				int size = 0;
				byte[] buffer = new byte[1024];

				while ((size = fis.read(buffer, 0, buffer.length)) > 0) {
					zos.write(buffer, 0, size);
				}
				fis.close();

			}
			zos.closeEntry();

			zos.close();
		} catch (IOException e) {
			e.printStackTrace();
		}

	}
}
