# Supplementary material for: DraGnET: Software for storing, managing and analyzing annotated draft genome sequence data
Source: BMC Bioinformatics. 2010 Feb 22;11:100. doi: 10.1186/1471-2105-11-100 (PMC3098051; doi:10.1186/1471-2105-11-100)
Supplement: Additional file 1 — Source code for the DraGnET software. This folder contains the source code for the DraGnET software. [file 1471-2105-11-100-S1.ZIP › DraGnETSourceCode/style4.css]

@CHARSET "ISO-8859-1";
@CHARSET "ISO-8859-1";
* {
	margin: 0;
	padding: 0;
}

body {
background: #e0f3fa;
font-family: Arial, Helvetica, sans-serif;
font-size: 12px;
line-height: 17px;
color: #222;
}

a {
text-decoration: none;
color: #7DA3DF;
}
a:hover {
text-decoration: underline;
color: #C3D9FF;
}

#wrap {
margin: 20px auto;
width: 950px;
background: #fff;
border: 10px solid #D1E6EF;
}

#header {
height: 90px;

}
#header h1 { 
font-size: 28px;
letter-spacing: -1px;
padding: 23px 0 0 20px;
color: #0171AF;
}
#header h1 a { 
color: #0171AF;
text-decoration: none;
font-weight: 100;
letter-spacing: -2px;
}
#header h1 a:hover {
color: #111;
}
#header h2 {
font-size: 18px;
color: #3F89FF;
padding: 3px 0 0 20px;
letter-spacing: -1px;
font-weight: 100;
}

#menu {
height: 30px;
line-height: 30px;
background: #e0f3fa url(images/menu.jpg) no-repeat;
}
#menu ul {
list-style-type: none;
padding-left: 30px;
}
#menu ul li {
display: block;
float: left;
}
#menu ul li a {
padding: 0 20px 0 0;
text-decoration: none;
font-weight: 100;
font-size: 14px;
color: #fff;
}
#menu ul li a:hover {
color: #000;
text-decoration: none;
}

#content {
background: #e0f3fa url(images/content.jpg) repeat-y;
padding: 0 20px;
}

.right {
float: right;
width: 600px;
text-align: justify;
padding-top: 20px;
}
.right h2 {
font-size: 18px;
font-weight: 100;
padding-left: 10px;
height: 26px;
line-height: 26px;
background: #C3D9FF;
}
.right h2 a {
text-decoration: none;
color: #fff;
}
.right h2 a:hover {
color: #111;
}

.left {
float: left;
width: 300px;
text-align: justify;
padding-top: 10px;
}
.left h2 {
margin: 10px 0 0 0;
padding-left: 10px;
height: 26px;
line-height: 26px;
background: #C3D9FF;
color: #fff;
font-size: 13px;
}
.left ul {
padding: 10px 0 15px 20px;
color: #C3D9FF;
}
.left ul li a {
text-decoration: none;
font-weight: 600;
}
.left ul li a:hover {

}
.articles { padding: 10px; }

#bottom {
background : #e0f3fa url(images/bottom.jpg) no-repeat;
padding: 10px 0;
}

#footer {
text-align: center;
font-size: 11px;
color: #aaa;
}
#footer a { color: #aaa; }
#footer a:hover { color: #111; }
